# Supplementary material for: Xerostomia, the perception of general and oral health and health risk behaviours in people over 65 years of age
Source: BMC Geriatr. 2022 Dec 19;22:982. doi: 10.1186/s12877-022-03667-3 (PMC9764469; doi:10.1186/s12877-022-03667-3)
Supplement: Supplementary file 1 — Additional file 1. Survey database. [file 12877_2022_3667_MOESM1_ESM.docx]

## Sheet: data
This file contains the complete data from the survey .
Number	Autonomous community	Region	Sex	Age	Age (num)	Retired	Profession	Studies	GENERAL HEALTH CONCERNS	BUCODENTAL HEALTH CONCERNS	GENERAL HEALTH STATUS 2019	ORAL HEALTH STATUS 2019	FR FREQUENCY 2019 DIFFICULTIES IN EATING	FREQUENCY 2019 TOOTH OR GUM PAIN	PROBLEMS IN YOUR MOUTH, TEETH OR DENTITION IN 2019	HAVE YOU AVOIDED SMILING OR ENGAGING IN CONVERSATION BECAUSE OF THE APPEARANCE OF YOUR TEETH OR DENTITION IN 2019?	DO YOU FEEL DRY MOUTH?	I HAVE DIFFICULTY IN EATING DRY FOODS	I GET UP AT NIGHT TO DRINK	MY MOUTH FEELS DRY WHEN EATING A MEAL	I SIP LIQUIDS TO HELP SWALLOW FOOD	I HAVE DIFFICULTIES SWALLOWING CERTAIN FOODS	THE SKIN OF MY FACE FEELS DRY	I SUCK SWEETS OR COUGH LOZENGES TO RELIEVE DRY MOUTH	MY LIPS FEEL DRY	MY EYES FEEL DRY	THE INSIDE OF MY NOSE FEELS DRY	Tobacco consumption	Cigarettes per day	Years quit smoking (grouped)	Years quit smoking	Alcoholic beverage consumption	BEER	WINE	LICOR	DO YOU BELIEVE THAT A GOOD DIET INFLUENCES ORAL HEALTH?	WHITE MEAT (CHICKEN, RABBIT OR TURKEY)	RED MEAT (BEEF, PORK, LAMB)	VEGETABLES	FRUIT	LEGUME	HOW MUCH WATER OR LIQUIDS YOU DRINK PER DAY	LIVES ALONE OR IN COMPANY	DAILY ACTIVITIES AT HOME
1372327	15	3	0	0	66	1	2	3	0	0	2	2	0	0	0	0	0	0	2	0	0	0	0	0	0	0	0	1	3	0	0	0	0	0	0	3	2	4	4	0	2	5	1	1
1372254	10	2	1	0	68	1	7	2	3	4	2	2	2	0	0	2	2	3	2	0	0	1	3	2	2	2	2	1	4	0	0	0	0	0	0	4	2	3	2	1	3	5	0	1
1372502	9	4	1	0	73	1	2	1	2	3	2	3	1	0	1	0	0	1	0	0	3	0	0	0	1	0	0	1	3	0	0	0	0	0	0	4	2	1	4	4	2	4	1	1
1371478	12	1	0	0	66	1	9	2	1	1	3	3	2	0	0	0	2	0	0	0	2	0	0	0	0	2	2	1	4	0	0	0	0	0	0	3	1	1	2	4	2	2	1	1
1371677	16	7	1	0	71	1	7	4	2	0	2	2	0	1	0	0	0	0	2	1	2	0	0	0	0	0	0	1	3	0	0	0	0	0	0	3	2	3	4	4	1	3	1	0
1369264	13	2	1	1	76	1	12	4	0	0	4	4	0	0	0	0	0	0	0	0	0	0	0	0	0	0	0	1	3	0	0	0	0	0	0	3	2	3	4	4	2	3	1	1
1372361	14	2	1	1	83	1	2	3	0	3	2	1	1	2	3	0	2	0	0	0	0	0	4	0	0	0	0	1	3	0	0	0	0	0	0	4	3	0	1	1	2	3	1	0
1372609	9	4	0	0	66	1	2	4	4	3	3	3	2	2	0	0	1	2	0	0	2	0	3	1	0	0	0	1	2	0	0	0	0	0	0	3	2	1	4	4	2	3	1	1
1359303	8	3	1	0	68	1	2	3	3	4	1	2	0	0	3	0	4	4	2	2	2	2	0	4	2	3	3	1	4	0	0	0	0	0	0	4	3	1	2	4	2	3	0	1
1359957	13	2	1	0	70	1	4	4	2	4	0	0	0	0	0	0	4	0	0	0	0	0	0	1	2	0	0	1	2	0	0	0	0	0	0	2	1	3	0	2	3	3	0	0
1359392	12	1	1	0	67	0	5	4	3	4	2	3	0	0	0	0	2	0	0	0	0	0	2	0	0	0	0	1	2	0	0	0	0	0	0	4	3	3	4	4	2	4	1	1
1371557	9	4	1	0	72	1	7	4	3	3	3	3	0	0	0	0	2	0	0	0	0	0	0	0	0	0	0	1	3	0	0	0	0	0	0	4	1	0	4	4	3	3	1	0
1372457	10	4	1	0	65	1	4	2	3	3	2	2	0	1	1	0	4	1	1	1	1	0	3	1	1	0	0	1	4	0	0	0	0	0	0	4	2	2	4	4	3	3	1	0
1372604	11	1	1	0	67	1	4	2	0	0	3	3	2	0	0	0	0	0	2	0	0	0	0	0	0	0	0	1	2	0	0	0	0	0	0	4	2	3	4	4	3	4	1	1
1369237	15	3	1	0	70	1	7	3	1	1	2	3	0	1	0	0	0	0	3	0	0	0	3	3	2	2	2	1	3	0	0	0	0	0	0	4	2	3	4	4	1	4	0	1
1358625	13	2	1	0	72	1	9	1	0	2	3	1	0	0	0	0	0	0	0	0	0	0	2	0	2	0	0	1	4	0	0	0	0	0	0	3	2	3	4	4	3	1	1	1
1371985	14	2	0	0	70	1	5	2	2	0	2	3	0	0	0	0	0	0	0	0	1	0	0	0	0	0	0	1	4	0	0	0	0	0	0	3	2	1	4	4	1	3	0	1
1359434	9	4	0	0	68	1	1	2	1	2	2	2	0	0	0	0	2	3	2	0	3	0	0	0	0	1	1	1	4	0	0	0	0	0	0	4	2	2	4	4	2	2	1	1
1372340	15	3	1	0	67	1	3	1	4	4	4	4	0	0	0	0	0	0	0	0	0	0	2	0	1	0	0	1	4	0	0	0	0	0	0	4	3	2	4	3	2	3	0	1
1358761	5	6	1	1	78	1	5	4	0	0	2	2	0	0	0	0	0	0	0	0	2	0	0	0	0	0	0	1	4	0	0	0	0	0	0	1	2	2	4	2	2	0	1	1
1372370	8	3	1	0	66	1	4	3	4	4	2	3	2	0	2	3	2	0	0	5	2	0	3	0	2	0	0	1	4	0	0	0	0	0	0	4	3	1	2	4	2	2	1	1
1372362	9	4	1	0	72	1	5	2	1	3	3	3	0	0	2	0	2	0	2	0	0	0	0	0	0	2	2	1	2	0	0	0	0	0	0	3	2	1	4	4	2	3	0	1
1371922	15	3	1	0	74	1	5	2	0	1	4	3	0	0	0	0	0	0	0	0	0	0	4	0	0	2	2	1	4	0	0	0	0	0	0	4	2	2	2	4	4	5	0	1
1368918	9	4	1	0	69	1	5	2	1	3	3	1	0	4	0	0	2	1	0	0	0	0	0	0	0	0	0	1	4	0	0	0	0	0	0	3	2	2	4	4	2	4	1	1
1371651	15	3	0	0	66	1	7	4	1	0	2	2	0	0	0	0	0	0	1	0	0	0	0	0	0	0	0	1	2	0	0	0	0	0	0	4	2	3	2	4	2	2	1	1
1372395	13	2	1	0	74	0	3	0	0	3	2	2	0	0	0	0	0	0	1	0	0	0	0	0	1	0	0	0	0	0	0	0	0	0	0	3	2	0	4	4	2	3	1	1
1369489	12	1	1	0	65	1	5	4	4	0	1	2	2	2	2	0	2	0	0	2	4	0	4	0	1	2	2	0	0	0	0	0	0	0	0	4	1	1	2	1	0	5	1	0
1359746	9	4	1	1	87	1	5	1	0	0	2	2	0	0	0	0	3	0	2	0	2	0	1	0	2	2	2	0	0	0	0	0	0	0	0	3	2	1	4	4	4	3	0	1
1358604	9	4	1	1	88	1	3	1	4	3	2	2	2	2	0	0	2	0	0	0	2	0	0	0	0	3	3	0	0	0	0	0	0	0	0	3	0	0	4	4	2	3	0	0
1371509	4	6	1	0	68	1	3	1	3	3	2	2	0	0	0	0	0	1	1	0	2	2	2	0	2	2	2	0	0	0	0	0	0	0	0	3	3	3	4	4	2	3	1	1
1359360	15	3	1	0	73	1	7	1	4	3	2	0	3	4	4	4	4	0	0	4	4	0	0	3	4	4	4	0	0	0	0	0	0	0	0	4	2	1	4	4	2	2	1	1
1371476	11	1	1	1	76	1	3	1	3	2	1	2	2	1	3	0	3	3	3	3	2	1	3	1	2	3	3	0	0	0	0	0	0	0	0	3	4	1	2	4	2	2	1	1
1359874	11	1	1	0	68	1	2	1	4	4	2	2	0	0	0	0	0	0	0	0	0	0	0	0	0	0	0	0	0	0	0	0	0	0	0	4	1	1	4	4	2	1	1	1
1371536	4	6	1	1	84	0	12	1	4	3	3	3	0	2	2	0	2	3	2	0	1	1	0	0	2	2	2	0	0	0	0	0	0	0	0	4	2	1	2	4	2	2	1	1
1359715	8	3	1	1	76	1	4	0	4	2	1	2	0	0	0	0	2	0	0	0	0	0	4	4	1	0	0	0	0	0	0	0	0	0	0	3	3	3	2	4	3	1	0	1
1372563	13	2	1	1	81	1	14	0	3	0	3	3	1	0	1	0	0	2	0	0	0	0	0	0	0	0	0	0	0	0	0	0	0	0	0	4	0	0	4	4	4	3	0	1
1369272	9	4	1	0	73	0	7	0	4	3	2	2	0	0	0	0	0	0	0	0	0	0	0	0	0	0	0	0	0	0	0	0	0	0	0	4	2	0	4	4	2	4	1	0
1372447	15	3	1	1	80	1	3	0	3	4	1	3	0	0	0	0	3	1	1	1	2	0	1	1	3	2	2	0	0	0	0	0	0	0	0	2	1	1	4	4	3	1	1	1
1371991	10	2	1	1	81	0	2	3	1	1	3	2	0	0	0	0	3	0	2	0	2	0	4	2	4	4	4	0	0	0	0	0	0	0	0	3	2	2	2	4	2	3	1	1
1359812	13	2	1	1	82	1	2	0	4	1	2	2	0	0	0	0	2	0	2	2	0	0	0	0	2	0	0	0	0	0	0	0	0	0	0	2	1	2	2	4	3	2	1	1
1372754	17	7	1	0	68	0	2	1	4	1	2	3	0	0	0	0	1	0	1	0	1	0	0	0	0	0	0	0	0	0	0	0	0	0	0	4	1	0	2	4	3	2	1	1
1371566	3	6	1	1	75	0	2	1	2	2	2	2	1	0	0	0	0	0	0	0	0	0	3	0	0	2	2	0	0	0	0	0	0	0	0	3	3	3	3	4	3	1	1	1
1372178	12	1	1	1	80	1	5	2	4	3	4	3	0	0	0	0	0	0	1	0	0	0	0	0	0	0	0	0	0	0	0	0	0	0	0	4	1	1	4	4	3	4	0	1
1368983	15	3	1	0	70	1	2	3	2	2	3	2	0	0	0	0	0	0	0	1	0	0	0	0	1	0	0	0	0	0	0	0	0	0	0	4	0	1	4	3	2	0	1	1
1372803	17	7	1	1	84	0	6	0	3	0	1	2	0	0	1	0	4	4	1	1	1	0	1	0	1	2	2	0	0	0	0	0	0	0	0	0	2	1	4	4	2	2	0	0
1372534	12	1	1	1	82	2	13	5	3	3	2	4	0	0	0	0	4	0	1	1	1	0	0	2	0	2	2	0	0	0	0	0	0	0	0	3	2	1	0	4	5	6	1	2
1371554	12	1	1	1	75	1	2	1	3	0	2	3	0	0	0	0	0	3	0	0	0	0	3	0	4	4	4	0	0	0	0	0	0	0	0	4	2	1	4	4	2	3	1	1
1372023	9	4	1	1	84	1	3	1	2	0	5	2	0	0	0	0	4	0	0	0	4	0	4	2	3	0	0	0	0	0	0	0	0	0	0	3	2	5	3	4	4	4	0	0
1369005	12	1	1	1	75	1	7	3	0	0	2	2	0	0	0	0	2	0	2	0	4	0	2	2	0	2	2	0	0	0	0	0	0	0	0	4	1	3	4	4	4	3	0	1
1372002	3	6	0	1	77	1	14	1	4	3	2	2	4	2	3	0	4	4	4	0	0	0	0	0	2	0	0	0	0	0	0	0	0	0	0	5	3	1	2	4	3	2	0	0
1372162	12	1	1	1	83	0	0	1	0	4	1	2	2	3	3	0	1	3	4	0	0	0	0	0	2	1	1	0	0	0	0	0	0	0	0	4	2	2	4	4	2	4	0	1
1369234	12	1	1	1	77	1	7	1	3	3	1	0	3	3	4	0	2	0	3	0	3	0	2	0	0	0	0	0	0	0	0	0	0	0	0	3	2	2	4	4	2	4	0	1
1358609	9	4	1	0	65	1	12	1	4	4	3	2	2	1	1	0	0	0	0	0	0	0	0	0	0	2	2	0	0	0	0	0	0	0	0	4	2	2	4	4	2	3	1	1
1359426	14	2	1	0	73	1	10	1	4	3	2	2	2	0	0	0	3	0	3	0	0	0	2	0	2	3	3	0	0	0	0	0	0	0	0	4	2	0	4	4	3	3	1	1
1368922	7	6	0	0	70	1	5	4	3	3	2	2	3	0	0	0	2	3	0	0	3	0	0	0	0	0	0	0	0	0	0	0	0	0	0	3	3	2	1	4	2	2	0	1
1358789	17	7	1	0	67	1	7	0	4	3	4	3	0	0	0	0	1	0	4	0	0	0	0	0	0	0	0	0	0	0	0	0	0	0	0	5	3	0	3	4	3	2	0	1
1372596	15	3	1	0	73	1	4	2	4	1	2	3	0	0	0	0	0	1	0	0	0	0	0	0	2	0	0	0	0	0	0	0	0	0	0	3	3	1	4	4	2	3	1	1
1372128	17	7	1	1	78	1	9	2	2	0	2	2	2	0	2	0	0	0	0	0	3	0	0	0	0	3	3	0	0	0	0	0	0	0	0	4	2	2	4	4	4	3	0	1
1371827	9	4	1	0	69	1	7	1	0	1	2	3	0	0	0	0	3	0	3	0	0	0	3	0	0	0	0	0	0	0	0	0	0	0	0	1	2	2	1	4	2	1	1	1
1358863	2	5	1	0	71	0	2	0	0	0	4	2	0	0	0	0	1	0	2	0	1	0	5	0	0	0	0	0	0	0	0	0	0	0	0	0	2	1	4	4	2	0	0	1
1372192	9	4	0	0	70	1	10	2	1	1	3	3	1	1	1	0	0	1	0	0	0	0	0	0	0	0	0	0	0	0	0	0	0	0	0	3	3	1	3	4	3	2	1	1
1369227	13	2	1	0	66	1	2	1	3	3	2	3	0	0	0	0	2	0	0	0	2	2	0	0	2	0	0	0	0	0	0	0	0	0	0	4	1	1	4	4	2	1	1	1
1371729	7	5	1	1	81	1	3	1	3	0	2	2	0	0	0	0	0	3	4	0	4	0	0	4	3	2	2	0	0	0	0	0	0	0	0	3	1	1	2	4	3	1	1	1
1371578	6	6	1	1	84	1	10	0	4	3	1	2	0	0	0	0	3	0	0	0	1	2	4	0	2	4	4	0	0	0	0	0	0	0	0	3	2	1	2	4	2	1	0	1
1372532	17	7	1	1	79	1	4	1	0	1	2	3	0	0	0	0	0	0	3	0	0	0	0	0	0	1	1	0	0	0	0	0	0	0	0	2	2	1	2	4	2	2	1	0
1371474	7	5	1	0	72	1	5	2	1	0	3	4	0	0	0	0	2	0	0	0	2	0	0	0	2	2	2	0	0	0	0	0	0	0	0	3	1	0	4	4	1	2	1	1
1372779	9	4	1	1	77	1	3	1	2	4	4	2	0	0	0	0	2	0	0	0	3	0	0	0	0	1	1	0	0	0	0	0	0	0	0	3	3	2	3	4	3	1	1	1
1372043	8	3	0	1	79	1	2	1	3	3	4	1	2	2	0	0	0	2	0	0	0	0	0	0	0	2	2	0	0	0	0	0	0	0	0	3	3	1	2	4	1	2	1	0
1371895	12	1	1	0	66	1	9	4	1	0	0	2	0	1	0	0	3	4	0	0	0	0	0	0	0	4	4	0	0	0	0	0	0	0	0	4	2	3	4	4	3	1	1	0
1372013	13	2	1	1	88	1	6	1	2	3	3	2	0	0	2	0	0	0	2	1	2	2	2	0	2	1	1	0	0	0	0	0	0	0	0	3	2	3	4	4	2	3	1	0
1372436	15	3	0	0	71	1	1	3	0	0	4	3	0	0	0	0	0	0	0	0	1	0	0	0	0	0	0	0	0	0	0	0	0	0	0	2	2	1	2	4	2	4	1	1
1371636	13	2	1	1	80	1	3	0	0	0	3	3	2	2	0	0	0	4	0	0	2	0	2	0	0	0	0	0	0	0	0	0	0	0	0	2	1	1	2	4	2	2	0	0
1372463	16	7	1	0	73	2	13	5	2	3	1	2	0	2	0	0	4	2	4	0	4	2	4	4	4	4	4	0	0	0	0	0	0	0	0	3	2	5	5	5	5	6	2	2
1371574	17	7	1	1	75	1	5	1	4	3	1	3	0	0	0	0	3	0	4	1	0	0	4	0	3	4	4	0	0	0	0	0	0	0	0	4	2	0	4	4	4	5	1	1
1368923	10	4	1	1	80	0	12	1	1	3	3	2	0	0	0	0	2	2	0	0	1	1	0	3	0	2	2	0	0	0	0	0	0	0	0	5	2	0	4	4	3	1	0	1
1369179	1	5	1	1	78	1	2	1	4	0	2	3	0	0	0	0	0	2	1	0	0	0	0	1	0	0	0	0	0	0	0	0	0	0	0	3	2	2	2	4	2	4	1	1
1369192	17	7	1	1	85	0	13	5	1	0	3	3	0	0	0	0	2	0	0	0	3	0	0	0	0	0	0	0	0	0	0	0	0	0	0	2	2	2	4	4	2	3	0	1
1369210	12	1	0	1	79	1	7	2	0	0	4	4	0	0	0	0	1	0	0	0	0	0	0	0	0	0	0	0	0	0	0	0	0	0	0	4	2	3	4	4	2	3	1	1
1372455	9	4	1	1	76	0	12	0	4	3	3	3	0	0	0	0	3	0	0	0	0	0	0	2	2	0	0	0	0	0	0	0	0	0	0	3	2	0	2	4	3	3	1	1
1372235	15	3	1	1	75	1	3	4	4	2	2	1	0	0	0	3	0	1	0	0	2	0	4	2	3	0	0	0	0	0	0	0	0	0	0	3	2	0	4	4	2	1	0	1
1372159	17	7	1	0	73	1	5	2	2	2	2	2	0	1	0	0	1	0	1	0	3	0	4	1	2	2	2	0	0	0	0	0	0	0	0	2	3	1	2	4	4	2	1	1
1372364	12	1	1	0	72	1	7	4	1	3	3	3	0	0	0	0	2	0	0	0	0	0	1	0	1	2	2	0	0	0	0	0	0	0	0	3	3	0	2	4	2	5	0	1
1358982	1	5	1	1	77	0	13	3	1	4	2	2	0	2	0	0	0	0	0	0	0	0	0	0	0	0	0	0	0	0	0	0	0	0	0	0	3	3	2	3	3	2	0	1
1372542	13	2	1	1	75	1	7	1	3	3	1	2	0	0	0	0	1	0	0	0	0	0	2	0	0	0	0	0	0	0	0	0	0	0	0	3	2	2	4	4	2	3	0	1
1372312	17	7	1	1	76	1	2	1	1	3	2	2	1	0	0	0	2	2	1	2	0	0	0	0	1	1	1	0	0	0	0	0	0	0	0	2	2	2	4	4	4	3	1	1
1372776	15	3	1	1	76	1	3	1	2	0	2	2	0	0	0	0	0	0	0	0	2	0	0	0	0	0	0	0	0	0	0	0	0	0	0	2	1	0	3	4	2	0	1	1
1372481	13	2	1	1	83	2	7	0	1	0	3	3	1	0	0	0	0	0	0	1	0	0	0	1	1	0	0	0	0	0	0	0	0	0	0	3	5	2	2	2	2	2	1	0
1372509	13	2	1	0	66	1	3	1	1	4	3	1	0	0	5	2	3	3	0	0	3	0	0	0	1	1	1	0	0	0	0	0	0	0	0	3	2	2	4	4	3	4	1	1
1371587	15	3	1	0	68	0	5	3	3	0	1	2	4	3	0	0	4	5	3	0	4	0	4	3	4	3	3	0	0	0	0	0	0	0	0	3	4	3	4	4	3	3	1	1
1372623	15	3	1	0	69	1	10	1	2	4	2	2	2	0	0	0	0	5	0	2	0	0	1	1	0	2	2	0	0	0	0	0	0	0	0	4	3	1	4	4	2	3	1	1
1372316	13	2	1	0	70	1	7	3	3	0	0	3	0	0	0	0	0	0	0	0	3	0	0	0	2	0	0	0	0	0	0	0	0	0	0	2	4	2	0	4	0	4	1	0
1368982	12	1	1	0	73	1	12	1	0	3	3	1	2	2	1	0	4	3	3	3	0	0	3	0	3	1	1	0	0	0	0	0	0	0	0	3	2	1	2	1	2	2	1	1
1371930	2	5	1	1	80	1	2	1	3	3	3	2	0	0	0	0	2	0	0	0	4	0	0	0	0	0	0	0	0	0	0	0	0	0	0	3	2	2	4	4	4	3	1	0
1372614	9	4	1	0	69	0	2	1	4	0	2	2	3	0	2	2	4	0	0	0	0	0	4	1	2	2	2	0	0	0	0	0	0	0	0	4	2	0	2	4	3	3	1	1
1359316	1	5	0	1	80	1	7	1	0	2	3	3	0	0	0	0	4	0	0	1	4	0	2	2	2	2	2	0	0	0	0	0	0	0	0	3	3	3	2	2	1	3	1	1
1358575	1	5	1	0	68	0	12	1	3	4	2	3	4	0	4	0	4	4	0	2	0	3	2	0	4	0	0	0	0	0	0	0	0	0	0	4	3	0	4	4	2	4	0	1
1371630	13	2	1	0	74	1	3	4	4	4	3	3	0	0	0	1	1	0	0	1	4	1	1	0	1	1	1	0	0	0	0	0	0	0	0	3	2	2	3	4	4	3	1	1
1371898	10	2	1	1	78	0	4	4	2	0	1	3	0	0	2	0	2	0	0	2	2	2	0	0	2	2	2	0	0	0	0	0	0	0	0	3	2	2	3	4	3	4	0	1
1371749	13	2	1	1	86	1	7	1	0	0	2	3	0	0	0	0	3	5	0	0	0	0	0	3	0	0	0	0	0	0	0	0	0	0	0	0	3	0	4	4	2	3	0	0
1372570	17	7	1	0	69	1	3	3	0	4	2	2	0	0	1	0	0	0	0	0	0	0	1	0	1	1	1	0	0	0	0	0	0	0	0	3	1	1	4	4	3	1	1	1
1371703	17	7	1	0	73	1	3	1	3	4	3	3	0	0	0	0	0	0	4	1	0	0	1	1	1	4	4	0	0	0	0	0	0	0	0	0	3	3	4	4	3	0	0	1
1369276	15	3	1	1	79	0	13	5	3	1	2	3	0	1	0	0	4	2	0	0	2	0	0	0	0	4	4	0	0	0	0	0	0	0	0	1	5	5	5	5	5	2	0	1
1369119	14	2	1	0	71	0	4	4	3	2	1	2	0	0	0	0	2	0	0	0	0	0	4	0	0	1	1	0	0	0	0	0	0	0	0	3	2	2	4	4	2	2	1	1
1371828	7	5	1	1	77	1	10	1	4	4	3	2	2	2	0	2	3	3	0	3	0	0	2	2	1	3	3	0	0	0	0	0	0	0	0	4	2	1	4	4	2	3	1	1
1358776	12	1	1	0	70	1	7	2	4	1	4	2	1	0	0	0	3	2	1	2	0	0	2	3	2	3	3	0	0	0	0	0	0	0	0	4	4	2	4	4	3	2	1	1
1372579	14	2	1	0	71	1	3	0	3	2	2	3	1	1	2	3	3	0	0	3	0	0	4	2	1	2	2	0	0	0	0	0	0	0	0	3	2	2	3	4	2	4	0	1
1372356	7	4	1	0	68	1	12	1	4	4	3	3	0	0	0	0	3	0	2	0	0	0	4	0	0	2	2	0	0	0	0	0	0	0	0	4	3	2	3	4	2	1	1	1
1372507	7	4	1	0	67	1	4	3	3	3	2	2	0	0	0	0	3	0	2	0	0	0	3	0	2	4	4	0	0	0	0	0	0	0	0	4	2	1	4	4	3	3	1	1
1358903	13	2	1	0	66	1	5	2	1	4	0	3	1	2	0	0	3	3	3	3	3	0	1	4	3	2	2	0	0	0	0	0	0	0	0	4	3	1	4	4	2	4	0	0
1359862	1	5	1	0	74	1	2	1	3	4	2	3	2	0	2	2	1	2	2	1	2	2	1	2	2	1	1	0	0	0	0	0	0	0	0	3	3	3	4	4	2	3	1	1
1372576	12	1	1	0	72	1	2	1	0	0	2	2	0	0	0	0	0	0	0	0	0	0	0	0	0	0	0	0	0	0	0	0	0	0	0	4	2	3	4	4	3	3	0	1
1372769	15	3	1	1	75	0	0	1	3	2	2	2	1	1	1	0	0	1	0	0	0	0	1	0	0	2	2	0	0	0	0	0	0	0	0	4	3	1	4	4	3	4	0	1
1368917	4	6	1	0	74	1	3	1	3	3	2	2	2	1	2	0	2	2	0	2	2	2	2	2	2	2	2	0	0	0	0	0	0	0	0	3	2	2	2	4	3	2	0	1
1371527	7	4	1	1	79	1	2	1	4	4	3	4	0	0	5	0	0	4	4	0	0	0	0	0	2	2	2	0	0	0	0	0	0	0	0	4	3	3	4	4	2	4	1	1
1358526	11	1	1	0	66	0	10	1	4	1	2	2	0	1	0	0	4	4	0	4	3	0	3	3	2	3	3	0	0	0	0	0	0	0	0	3	2	3	2	4	1	4	1	1
1358910	1	5	1	0	69	1	5	2	2	1	2	3	0	0	1	0	0	1	0	0	1	1	0	2	0	3	3	0	0	0	0	0	0	0	0	4	3	3	2	4	3	3	0	1
1372551	12	1	1	1	76	1	10	1	3	1	3	2	0	0	2	0	0	0	0	0	2	0	0	0	2	2	2	0	0	0	0	0	0	0	0	4	3	1	2	4	3	2	1	1
1368928	4	6	1	1	77	1	2	1	3	3	2	2	0	0	0	0	0	1	1	0	5	0	5	0	0	4	4	0	0	0	0	0	0	0	0	3	3	3	2	4	3	2	1	1
1372558	11	1	1	0	68	1	8	1	3	0	4	4	0	0	0	0	3	0	0	0	0	0	0	0	0	2	2	0	0	0	0	0	0	0	0	3	2	3	2	4	3	3	1	1
1368925	12	1	0	1	81	1	10	4	1	1	3	3	0	0	0	0	2	0	2	0	0	0	1	1	2	2	2	0	0	0	0	0	0	0	0	3	3	3	4	4	4	3	1	1
1372533	9	4	0	1	83	1	2	0	0	0	4	3	0	0	0	0	1	0	0	0	0	0	0	0	2	2	2	0	0	0	0	0	0	0	0	4	2	2	4	4	1	3	0	0
1369249	1	5	1	1	77	1	10	1	2	2	2	2	0	0	0	0	0	0	1	0	0	0	2	0	4	0	0	0	0	0	0	0	0	0	0	4	2	1	4	4	3	3	0	1
1359471	9	4	1	1	83	1	3	1	0	0	2	2	0	0	0	0	1	0	2	0	0	0	0	0	0	0	0	0	0	0	0	0	0	0	0	3	2	1	4	4	2	3	1	1
1372782	9	4	1	1	75	1	7	2	1	1	3	3	0	0	0	0	0	0	0	0	0	0	0	0	0	0	0	0	0	0	0	0	0	0	0	4	1	1	4	4	2	3	1	1
1372780	17	7	1	1	85	1	8	2	0	2	3	2	0	0	0	0	2	0	0	0	2	4	0	0	0	0	0	0	0	0	0	0	0	0	0	4	2	0	4	4	4	3	1	1
1368921	4	6	1	1	75	1	7	1	0	0	3	3	0	0	0	0	4	0	0	0	0	0	3	0	2	0	0	0	0	0	0	0	0	0	0	3	2	1	2	2	2	0	1	1
1372193	2	5	1	1	75	0	5	1	3	3	3	3	0	0	0	0	0	5	0	0	0	0	0	0	0	0	0	0	0	0	0	0	0	0	0	4	2	0	4	4	2	3	1	1
1371978	9	4	0	0	70	1	7	2	3	3	3	2	0	0	0	0	0	0	0	0	0	0	0	0	0	0	0	0	0	0	0	0	0	0	0	2	2	3	3	4	1	1	1	1
1372031	4	6	1	1	76	1	2	3	1	0	4	4	0	0	0	0	0	0	0	0	0	0	4	0	4	0	0	0	0	0	0	0	0	0	0	4	3	1	4	4	2	1	2	1
1372391	13	2	1	0	65	1	2	1	4	4	3	4	0	0	0	0	0	0	0	0	0	0	0	0	2	0	0	0	0	0	0	0	0	0	0	3	2	2	4	4	2	4	1	1
1371494	13	2	1	1	85	1	7	1	1	0	2	2	0	0	0	0	2	0	0	0	3	0	2	0	0	0	0	0	0	0	0	0	0	0	0	4	3	2	4	4	2	3	1	1
1372406	12	1	1	0	70	2	13	5	2	3	1	1	0	0	0	2	0	5	5	0	4	0	0	0	0	0	0	0	0	0	0	0	0	0	0	5	2	1	4	4	4	3	2	2
1371681	13	2	1	0	74	1	5	4	2	3	3	3	0	0	0	0	0	0	0	0	0	0	0	0	2	2	2	0	0	0	0	0	0	0	0	4	2	5	4	4	2	3	1	1
1369615	1	5	1	0	70	1	5	4	4	3	1	3	0	0	0	0	2	0	0	0	0	0	0	0	1	2	2	0	0	0	0	0	0	0	0	3	3	3	4	4	3	3	1	1
1371684	7	4	1	0	69	1	5	2	3	1	3	3	0	0	0	0	0	0	0	0	0	0	1	0	0	0	0	0	0	0	0	0	0	0	0	3	2	1	4	4	2	3	1	1
1371540	4	6	1	1	77	1	3	0	0	0	4	4	0	0	0	0	0	0	2	0	0	0	0	0	0	0	0	0	0	0	0	0	0	0	0	1	1	1	2	4	1	4	0	1
1372122	4	6	1	1	76	1	2	1	4	0	1	3	0	0	0	0	0	0	0	0	0	0	3	3	2	0	0	0	0	0	0	0	0	0	0	3	2	1	1	4	2	2	1	1
1359282	12	1	1	1	82	1	4	1	3	4	3	3	0	0	0	0	4	0	2	2	2	0	0	2	2	2	2	0	0	0	0	0	0	0	0	4	2	2	4	4	2	2	0	0
1371505	2	5	1	0	67	1	7	4	0	0	3	3	0	0	0	0	3	3	0	2	4	0	0	0	0	0	0	0	0	0	0	0	0	0	0	2	2	1	2	4	2	2	1	1
1369639	9	4	1	0	66	1	7	3	3	0	2	3	0	0	0	0	0	0	0	0	2	0	0	0	0	0	0	0	0	0	0	0	0	0	0	3	2	3	4	4	2	2	1	1
1359436	12	1	1	0	70	1	2	0	0	0	3	3	0	0	0	0	1	0	0	0	0	1	0	1	1	0	0	0	0	0	0	0	0	0	0	4	4	0	4	4	3	4	1	1
1369242	1	5	1	1	76	1	2	1	4	4	1	2	1	1	0	0	2	0	0	0	1	2	1	0	2	3	3	0	0	0	0	0	0	0	0	4	3	3	2	4	4	3	1	1
1371510	1	5	1	1	78	1	3	1	4	4	1	3	0	0	0	0	2	0	4	0	2	0	0	0	2	0	0	0	0	0	0	0	0	0	0	4	4	1	1	4	0	0	0	1
1368988	12	1	1	0	74	1	12	1	3	0	1	3	0	0	0	0	4	0	4	0	0	0	1	0	4	4	4	0	0	0	0	0	0	0	0	3	2	2	4	4	1	4	1	1
1359785	14	2	1	0	68	1	7	4	2	3	3	2	0	0	0	0	0	0	1	0	1	0	1	0	1	1	1	0	0	0	0	0	0	0	0	3	1	0	4	4	2	3	1	1
1369581	1	5	1	1	76	0	9	4	0	0	3	3	0	0	0	0	1	0	2	0	0	0	2	0	0	0	0	0	0	0	0	0	0	0	0	3	2	1	4	4	4	2	1	1
1372504	13	2	1	0	70	1	1	4	0	0	3	3	0	0	0	0	0	0	0	0	0	0	1	0	0	3	3	0	0	0	0	0	0	0	0	4	2	2	4	4	2	2	1	1
1372600	13	2	1	1	80	1	5	4	4	3	3	2	2	0	2	0	0	0	0	0	0	0	0	0	0	2	2	0	0	0	0	0	0	0	0	4	2	0	4	4	2	2	0	1
1369597	15	3	1	0	73	0	5	3	1	4	1	3	0	0	0	0	2	0	3	0	0	0	2	0	0	3	3	0	0	0	0	0	0	0	0	3	3	3	4	4	2	5	1	1
1371583	4	6	1	1	90	1	10	1	4	3	4	2	0	0	0	0	0	0	0	0	0	0	3	0	0	0	0	0	0	0	0	0	0	0	0	4	2	2	4	4	3	1	0	0
1359300	17	7	1	0	73	1	3	1	2	0	2	3	0	2	0	0	0	2	0	0	0	0	1	0	0	0	0	0	0	0	0	0	0	0	0	3	3	1	4	4	4	2	1	1
1358858	2	5	1	0	66	0	3	3	2	0	2	3	0	0	0	0	2	2	2	0	2	0	2	0	2	0	0	0	0	0	0	0	0	0	0	3	2	3	4	4	2	1	1	1
1372015	15	3	1	1	76	1	12	1	0	0	4	3	0	0	0	0	0	0	0	0	0	0	0	0	0	0	0	0	0	0	0	0	0	0	0	3	2	1	4	4	2	4	0	1
1358450	7	4	0	1	79	0	12	3	3	3	3	3	0	0	0	0	1	0	0	0	0	0	1	0	2	2	2	0	0	0	0	0	0	0	0	3	3	1	2	4	3	3	1	1
1372062	12	1	1	1	77	1	7	3	2	3	2	2	0	0	0	0	0	0	0	0	2	0	0	0	0	0	0	0	0	0	0	0	0	0	0	3	2	0	2	4	2	3	0	1
1371598	4	6	1	0	67	1	7	4	4	4	2	3	2	1	0	0	4	1	0	0	2	0	4	0	4	4	4	0	0	0	0	0	0	0	0	3	2	1	4	2	1	5	1	0
1369193	7	5	1	1	76	1	4	1	3	3	2	3	1	0	0	0	2	0	2	0	3	0	0	0	0	0	0	0	0	0	0	0	0	0	0	3	4	1	4	4	2	2	1	1
1369215	4	6	1	1	82	1	7	1	4	1	0	4	0	0	0	0	4	2	2	0	0	0	1	3	0	0	0	0	0	0	0	0	0	0	0	5	3	3	2	4	2	3	0	0
1371759	9	4	1	0	65	1	4	4	3	4	2	2	0	2	0	0	0	2	1	1	3	2	2	0	0	1	1	0	0	0	0	0	0	0	0	4	2	3	4	4	2	1	0	1
1368930	13	2	1	0	71	1	7	3	3	4	3	3	0	0	0	0	2	1	1	0	0	0	1	0	0	2	2	0	0	0	0	0	0	0	0	4	4	1	4	4	2	3	1	1
1371560	1	5	1	0	74	1	5	2	3	0	2	3	0	0	0	0	2	0	1	0	1	0	0	0	1	3	3	0	0	0	0	0	0	0	0	4	2	2	4	4	2	3	1	1
1359339	9	4	0	0	68	1	7	3	4	4	2	2	0	0	0	0	2	0	0	0	0	0	0	2	2	0	0	0	0	0	0	0	0	0	0	4	2	3	4	4	3	4	1	1
1371947	12	1	1	1	85	1	6	0	4	0	3	3	0	0	0	0	0	0	0	0	1	0	0	2	4	0	0	0	0	0	0	0	0	0	0	4	1	0	2	4	2	2	0	1
1372608	15	3	1	0	73	1	5	5	2	3	2	4	2	2	2	0	1	0	0	0	0	0	4	0	0	2	2	0	0	0	0	0	0	0	0	3	2	2	4	4	3	4	1	1
1358380	11	1	1	1	79	1	12	1	1	0	2	2	1	0	0	0	0	3	0	0	0	0	4	1	4	0	0	0	0	0	0	0	0	0	0	3	0	1	2	4	3	3	1	1
1372034	4	6	1	1	81	1	10	1	0	0	3	2	0	0	0	0	0	0	0	0	0	0	0	0	0	0	0	0	0	0	0	0	0	0	0	3	5	3	4	4	2	4	1	1
1359327	14	2	1	1	76	1	2	1	3	0	1	2	2	0	0	0	2	2	2	0	0	0	3	0	0	0	0	0	0	0	0	0	0	0	0	3	2	0	4	4	1	2	1	0
1359268	11	1	0	1	75	1	5	2	1	4	2	2	2	2	5	0	0	0	2	0	1	0	0	0	0	5	5	0	0	0	0	0	0	0	0	4	2	2	4	4	3	3	1	1
1369208	2	5	1	1	75	1	5	3	3	3	1	2	0	0	2	0	2	0	0	2	0	0	3	0	0	0	0	0	0	0	0	0	0	0	0	4	2	1	2	4	2	1	1	1
1372241	1	5	1	0	71	1	10	1	1	0	2	2	0	1	0	0	2	3	0	0	3	0	1	1	1	3	3	0	0	0	0	0	0	0	0	4	2	2	4	4	4	5	1	0
1372414	15	3	1	0	72	1	1	3	4	3	1	1	0	2	2	0	2	4	0	0	0	0	4	0	4	0	0	0	0	0	0	0	0	0	0	4	2	0	2	0	3	3	1	0
1372743	7	4	0	0	67	1	7	4	3	4	3	3	1	0	0	0	0	0	0	0	0	0	0	0	0	0	0	0	0	0	0	0	0	0	0	3	1	3	2	4	3	5	1	1
1372197	12	1	1	1	77	1	5	2	3	4	3	2	0	1	1	0	0	0	2	1	0	0	3	5	0	0	0	0	0	0	0	0	0	0	0	4	4	2	4	4	1	2	1	1
1372383	15	3	1	0	74	1	1	1	2	0	2	3	0	5	2	0	4	0	0	0	4	0	0	0	0	5	5	0	0	0	0	0	0	0	0	0	3	3	4	4	2	4	1	1
1368998	12	1	1	0	72	1	5	2	0	1	3	2	2	2	2	3	3	2	2	0	4	0	4	3	2	2	2	0	0	0	0	0	0	0	0	4	2	1	4	4	2	3	0	1
1372475	13	2	1	0	66	1	7	1	4	4	1	2	0	0	0	0	2	0	0	0	0	0	0	0	0	0	0	0	0	0	0	0	0	0	0	4	3	1	4	4	1	4	1	1
1371631	15	3	1	1	78	1	2	1	4	3	5	3	0	0	0	0	3	0	2	0	3	0	0	2	0	0	0	0	0	0	0	0	0	0	0	3	3	3	3	4	2	2	1	0
1369582	2	5	1	1	75	0	12	1	4	3	1	3	0	0	1	0	4	0	3	0	0	0	0	0	0	0	0	0	0	0	0	0	0	0	0	3	2	1	2	4	2	2	1	1
1369679	12	1	1	1	83	1	12	1	1	0	2	2	0	0	0	0	3	0	0	1	0	0	0	0	0	0	0	0	0	0	0	0	0	0	0	4	2	5	4	4	3	2	1	1
1368920	2	5	1	1	75	0	13	3	1	3	0	2	2	5	0	0	2	0	0	2	2	2	0	0	3	0	0	0	0	0	0	0	0	0	0	2	2	1	4	4	1	2	1	1
1369769	10	4	1	0	70	1	2	1	2	1	2	2	0	0	0	0	2	0	4	0	2	0	0	0	2	0	0	0	0	0	0	0	0	0	0	2	2	2	2	4	2	1	0	1
1372515	14	2	1	0	70	1	10	3	3	4	3	3	0	0	0	0	0	0	2	1	5	0	3	0	0	0	0	0	0	0	0	0	0	0	0	4	2	3	4	4	2	5	0	1
1369224	7	4	1	1	79	1	9	4	3	3	3	3	0	0	0	0	3	0	2	0	0	0	0	2	2	4	4	0	0	0	0	0	0	0	0	4	2	1	4	4	2	3	0	1
1372010	18	7	1	0	66	1	3	0	4	4	2	2	0	0	0	0	2	0	0	0	0	0	0	0	2	4	4	0	0	0	0	0	0	0	0	4	3	1	2	4	4	3	0	1
1358936	7	4	1	1	77	1	5	1	1	1	2	2	0	0	0	0	0	1	0	0	1	0	2	0	1	2	2	0	0	0	0	0	0	0	0	4	2	3	4	4	1	2	0	1
1372020	17	7	1	1	84	1	2	0	3	4	3	2	0	0	0	0	4	2	3	0	0	0	0	2	4	4	4	0	0	0	0	0	0	0	0	2	4	0	2	4	2	1	1	1
1372585	15	3	1	0	71	1	7	2	3	3	2	2	0	0	0	0	2	1	0	1	0	0	2	0	2	2	2	0	0	0	0	0	0	0	0	4	1	1	4	4	4	5	1	1
1372385	12	1	1	1	75	0	9	1	3	3	2	2	0	0	0	3	2	0	0	0	0	0	0	0	1	0	0	0	0	0	0	0	0	0	0	2	2	3	2	4	2	0	1	1
1372289	16	7	0	0	66	1	2	1	1	0	2	3	0	0	2	0	4	0	0	0	0	0	0	0	0	2	2	0	0	0	0	0	0	0	0	3	3	1	1	4	2	1	1	1
1372164	15	3	1	0	74	1	2	1	4	0	2	3	0	0	0	0	0	0	0	0	0	0	4	0	0	0	0	0	0	0	0	0	0	0	0	4	1	1	4	4	2	2	0	1
1372594	9	4	1	1	78	1	3	1	1	1	1	1	0	3	4	0	3	5	0	3	0	4	4	3	3	0	0	0	0	0	0	0	0	0	0	3	2	0	4	4	1	1	1	1
1372198	8	3	1	0	70	1	5	2	4	4	1	4	1	0	0	0	3	0	4	0	1	3	4	2	2	3	3	0	0	0	0	0	0	0	0	4	3	1	4	4	2	2	1	1
1372521	9	4	1	1	86	1	10	0	4	2	1	2	0	0	0	0	2	0	0	0	3	0	2	3	0	2	2	0	0	0	0	0	0	0	0	2	3	3	4	4	3	3	0	0
1371968	15	3	1	0	67	1	7	1	0	1	1	2	1	0	0	0	4	0	4	4	4	0	3	0	4	3	3	0	0	0	0	0	0	0	0	3	2	3	4	4	2	4	1	0
1372008	9	4	1	1	75	0	10	1	3	3	2	2	1	2	0	0	0	2	1	0	3	0	2	0	4	0	0	0	0	0	0	0	0	0	0	3	2	2	2	4	1	3	1	1
1369630	13	2	1	1	79	1	4	2	3	4	1	1	2	3	3	0	2	2	0	1	3	0	0	1	1	3	3	0	0	0	0	0	0	0	0	4	2	1	5	4	3	3	0	0
1369188	9	4	1	0	74	1	5	3	1	3	4	2	0	0	0	0	0	2	0	0	0	0	0	0	0	0	0	0	0	0	0	0	0	0	0	3	2	1	4	4	3	2	0	1
1372160	12	1	1	1	84	0	7	1	4	4	0	2	0	0	0	0	1	0	0	0	0	0	4	0	0	2	2	0	0	0	0	0	0	0	0	1	1	1	4	4	2	2	1	0
1369277	9	4	1	1	78	1	3	1	3	3	2	2	2	0	2	0	0	0	0	0	0	0	2	0	0	2	2	0	0	0	0	0	0	0	0	3	2	0	4	4	2	3	1	1
1371958	15	3	1	1	85	0	7	1	4	1	2	2	0	0	0	0	0	0	0	0	2	0	0	0	2	0	0	0	0	0	0	0	0	0	0	5	2	1	4	4	2	1	1	0
1359331	12	1	1	1	92	1	3	0	2	0	2	2	0	3	0	0	0	0	0	0	0	0	0	0	0	0	0	0	0	0	0	0	0	0	0	3	1	1	3	4	3	1	0	1
1372460	15	3	1	0	68	1	6	1	2	4	2	2	0	0	0	0	2	0	3	0	0	0	0	0	0	0	0	0	0	0	0	0	0	0	0	3	2	1	4	4	4	4	1	1
1372592	17	7	1	1	77	1	14	2	0	0	4	2	0	1	0	0	1	0	0	0	0	0	5	0	0	0	0	0	0	0	0	0	0	0	0	5	2	1	4	4	3	3	1	1
1372267	16	7	1	0	71	1	3	0	0	2	2	2	0	0	2	0	4	0	0	0	0	0	4	0	4	0	0	0	0	0	0	0	0	0	0	2	2	3	4	4	2	2	1	1
1369167	9	4	1	0	66	1	3	1	4	4	1	2	0	0	0	0	4	1	2	0	0	3	3	2	0	0	0	0	0	0	0	0	0	0	0	4	3	3	2	4	2	2	1	1
1372611	9	4	1	0	70	1	4	2	3	3	2	4	0	0	0	0	2	0	1	0	0	5	0	2	0	0	0	0	0	0	0	0	0	0	0	4	2	2	4	4	1	5	1	1
1371490	17	7	1	1	79	1	2	1	4	0	2	3	0	0	0	0	2	0	0	0	0	0	4	0	3	2	2	0	0	0	0	0	0	0	0	3	3	1	4	4	2	1	0	1
1372497	9	4	1	1	86	1	12	0	4	4	1	1	4	0	2	4	4	4	4	0	4	0	0	3	0	0	0	0	0	0	0	0	0	0	0	5	0	0	1	1	1	1	1	0
1369231	13	2	1	1	81	1	9	1	3	3	3	4	0	0	1	0	0	0	0	2	2	0	0	0	0	0	0	0	0	0	0	0	0	0	0	1	1	1	4	4	2	3	0	1
1372154	15	3	1	1	78	1	7	1	1	0	2	2	0	2	0	0	0	0	0	0	0	0	0	0	1	0	0	0	0	0	0	0	0	0	0	4	3	3	4	4	2	2	1	1
1371543	15	3	1	1	87	1	2	0	4	4	3	3	3	0	0	0	0	0	0	0	2	0	4	1	0	0	0	0	0	0	0	0	0	0	0	4	2	2	4	4	3	0	0	1
1372403	11	1	1	1	77	0	2	1	0	4	2	2	2	2	2	0	2	2	0	0	2	2	0	0	0	0	0	0	0	0	0	0	0	0	0	2	2	0	2	1	1	0	1	1
1372745	7	4	1	1	77	1	8	1	2	2	2	3	3	1	5	0	3	0	2	2	2	2	1	2	2	0	0	0	0	0	0	0	0	0	0	5	2	2	2	4	3	2	1	1
1371879	13	2	1	1	90	1	2	0	0	0	2	2	0	0	0	0	2	0	0	0	0	0	0	0	2	0	0	0	0	0	0	0	0	0	0	0	3	0	4	4	2	2	0	1
1372553	13	2	1	1	81	1	11	2	4	0	2	0	0	2	3	3	2	0	0	0	0	0	4	0	1	0	0	2	0	4	16	0	0	0	0	2	1	0	1	4	1	2	1	1
1371440	17	7	1	0	67	0	12	1	4	3	1	1	0	0	0	0	0	0	0	0	0	0	2	0	2	0	0	2	0	2	5	0	0	0	0	5	1	1	4	4	2	2	0	1
1371820	7	4	1	0	68	0	5	1	3	0	1	2	0	0	0	0	3	1	3	1	4	0	4	4	0	3	3	2	0	2	8	0	0	0	0	2	3	3	2	4	3	4	1	0
1369258	12	1	1	0	66	0	6	1	2	0	4	3	0	0	0	0	0	0	0	0	2	0	0	0	2	0	0	2	0	1	4	0	0	0	0	0	2	3	4	4	2	3	1	1
1372435	17	7	1	0	72	0	5	2	2	0	2	3	0	0	0	0	0	0	1	0	0	0	0	0	1	1	1	2	0	4	16	0	0	0	0	3	2	3	4	4	3	3	0	1
1372090	15	3	0	1	78	1	9	4	2	2	3	2	0	1	1	0	0	3	0	0	0	0	0	0	0	0	0	2	0	4	16	0	0	0	0	3	3	2	2	1	1	2	1	1
1372042	10	2	1	1	77	1	4	4	3	4	2	2	0	0	2	0	2	0	2	0	0	0	0	0	0	4	4	2	0	3	13	0	0	0	0	4	2	1	4	4	3	3	0	0
1358552	17	7	1	1	85	0	12	1	3	0	2	2	1	1	5	0	2	0	0	0	2	0	2	0	0	0	0	2	0	2	8	0	0	0	0	3	2	0	2	4	3	4	1	1
1369547	9	4	1	0	73	1	7	4	4	4	4	2	2	0	1	1	2	0	2	0	0	0	1	0	1	2	2	2	0	4	16	0	0	0	0	4	2	1	4	4	2	3	0	1
1371489	14	2	0	0	70	1	9	1	3	0	3	3	0	0	0	0	2	4	0	0	2	0	1	0	1	1	1	2	0	2	5	0	0	0	0	3	1	1	4	4	2	4	1	1
1359422	13	2	0	1	77	1	9	1	0	0	4	3	2	0	0	0	0	0	0	0	0	0	0	0	0	2	2	2	0	4	16	0	0	0	0	4	1	2	2	4	2	3	1	2
1371751	5	6	1	0	67	0	5	1	4	3	4	3	0	0	2	0	0	0	0	0	0	0	0	0	0	0	0	2	0	4	16	0	0	0	0	4	2	1	4	4	2	3	1	1
1372217	3	6	1	0	69	2	13	5	1	2	3	3	0	0	0	0	0	0	0	0	2	0	2	0	1	0	0	2	0	4	16	0	0	0	0	3	5	5	5	5	5	6	2	2
1372517	7	4	0	0	65	0	10	2	4	3	3	2	0	0	0	0	0	0	0	0	0	0	0	2	0	0	0	2	0	2	7	0	0	0	0	2	3	2	2	4	2	3	1	1
1369474	12	1	0	1	78	1	5	4	0	0	2	2	0	0	0	0	0	0	1	1	0	0	0	0	0	1	1	2	0	4	16	0	0	0	0	0	2	3	4	4	2	4	1	1
1371829	12	1	0	0	70	1	2	1	3	3	3	3	0	0	0	0	1	3	3	0	0	0	0	0	2	0	0	2	0	3	15	0	0	0	0	3	2	1	4	4	2	4	1	1
1372796	9	4	0	0	65	1	5	4	2	2	2	2	1	2	1	0	0	2	0	0	0	0	0	0	2	0	0	2	0	4	16	0	0	0	0	2	0	0	4	4	3	3	0	1
1359340	15	3	0	0	66	1	7	3	2	4	3	3	0	0	0	0	0	0	0	0	0	0	4	0	0	2	2	2	0	2	8	0	0	0	0	4	2	3	2	4	3	1	1	1
1372243	12	1	1	0	70	1	7	1	0	4	3	1	0	3	1	0	0	0	0	0	0	0	0	0	0	0	0	2	0	4	16	0	0	0	0	1	1	0	2	1	2	0	0	1
1372583	9	4	0	0	72	1	7	2	3	0	2	3	0	0	0	0	0	0	0	0	0	0	0	0	0	0	0	2	0	4	16	0	0	0	0	4	2	3	4	4	2	5	1	1
1369004	2	5	0	1	75	1	9	1	3	3	2	2	0	5	2	0	0	0	2	0	2	0	0	0	0	2	2	2	0	3	15	0	0	0	0	0	1	1	4	4	1	1	1	1
1371426	9	4	0	0	67	1	7	3	1	3	3	3	0	0	0	0	1	0	0	0	0	0	0	0	0	0	0	2	0	2	9	0	0	0	0	4	1	1	2	4	3	3	0	1
1369527	12	1	1	0	68	0	7	1	4	4	4	2	1	1	1	3	3	0	3	1	2	0	4	0	1	1	1	2	0	2	8	0	0	0	0	4	1	1	4	4	3	4	1	1
1372573	12	1	0	1	82	1	4	4	3	3	2	2	2	1	0	0	4	3	2	4	3	0	0	0	1	3	3	2	0	1	3	0	0	0	0	2	2	3	2	4	2	1	1	1
1358756	9	4	0	0	68	1	7	2	1	2	3	3	2	2	2	0	1	2	0	1	1	0	1	0	1	3	3	2	0	1	4	0	0	0	0	3	2	2	2	3	1	1	1	1
1371643	17	7	1	0	65	1	4	2	2	2	1	2	1	2	2	1	3	1	0	1	0	0	0	4	3	2	2	2	0	1	2	0	0	0	0	4	2	3	4	2	4	3	0	1
1371727	9	4	1	0	68	0	2	1	0	0	3	3	0	0	0	0	0	0	4	0	0	0	0	0	0	0	0	2	0	1	1	0	0	0	0	3	2	1	4	4	1	3	1	1
1372619	17	7	0	0	68	1	9	2	4	4	3	2	0	0	2	0	0	0	0	0	0	0	0	0	1	0	0	2	0	4	16	0	0	0	0	3	2	2	4	4	0	2	1	1
1359271	2	5	0	0	71	1	5	2	2	1	2	3	0	0	5	0	0	0	0	0	0	0	0	0	0	0	0	2	0	4	16	0	0	0	0	2	1	1	2	4	1	4	0	1
1372413	13	2	0	1	78	1	7	1	3	3	2	2	1	1	1	0	2	0	2	0	2	1	2	0	1	4	4	2	0	3	12	0	0	0	0	3	2	2	4	4	3	2	0	1
1372767	9	4	0	0	69	1	9	3	1	0	3	2	0	0	0	0	2	3	0	0	0	0	0	0	2	5	5	2	0	1	2	0	0	0	0	4	2	2	2	4	2	2	1	1
1359406	13	2	0	1	77	1	9	1	3	0	2	3	0	0	0	0	2	0	0	0	0	0	0	3	3	3	3	2	0	4	16	0	0	0	0	3	2	0	2	4	1	4	0	0
1371810	17	7	0	0	67	1	5	2	1	1	2	2	0	0	0	0	0	0	0	0	0	0	0	0	0	0	0	2	0	4	16	0	0	0	0	3	2	3	2	2	2	2	1	1
1359815	4	6	1	0	70	1	7	1	4	4	2	3	1	1	0	1	1	0	0	0	1	1	0	1	0	0	0	2	0	4	16	0	0	0	0	4	1	2	2	4	2	3	0	1
1372617	9	4	0	0	66	1	11	2	0	0	4	4	0	0	0	0	0	0	0	0	0	0	0	0	0	1	1	2	0	4	16	0	0	0	0	4	3	3	4	4	3	3	1	1
1368990	15	3	1	1	79	0	12	2	4	1	2	3	0	2	0	0	3	0	0	0	0	0	1	2	3	2	2	2	0	3	12	0	0	0	0	3	3	0	2	4	1	2	1	0
1372358	7	4	1	1	81	1	2	0	3	4	3	2	0	0	0	2	0	0	4	0	2	0	1	3	0	0	0	2	0	1	2	0	0	0	0	4	2	0	4	4	4	2	0	0
1358794	7	4	1	0	65	0	10	1	0	0	4	4	0	0	5	0	2	0	0	0	0	0	1	0	0	4	4	2	0	4	16	0	0	0	0	4	3	1	4	4	2	3	1	1
1372546	9	4	0	1	75	1	7	4	1	0	3	4	0	0	0	0	4	0	3	0	0	0	0	0	4	0	0	2	0	4	16	0	0	0	0	4	3	3	4	4	2	4	1	1
1369535	4	6	1	0	66	1	5	4	3	3	2	3	0	0	0	0	0	0	0	0	0	0	0	0	0	0	0	2	0	4	16	0	0	0	0	3	2	1	4	4	2	3	1	1
1372434	17	7	1	0	67	1	3	1	2	3	2	2	1	1	0	0	3	1	0	2	0	0	3	3	0	3	3	2	0	4	16	0	0	0	0	4	3	0	2	4	2	2	0	1
1359338	9	4	1	1	75	1	4	2	3	3	2	3	0	0	0	0	1	0	0	0	3	0	3	0	3	3	3	2	0	3	12	0	0	0	0	4	3	2	4	4	2	4	0	1
1358870	9	4	1	0	66	1	3	4	2	3	2	2	0	2	0	2	2	2	0	0	0	0	1	0	0	0	0	2	0	5	17	0	0	0	0	4	2	2	2	3	2	2	1	1
1359328	1	5	0	0	70	1	5	2	3	0	0	2	0	0	0	0	2	5	3	0	2	0	1	0	0	3	3	2	0	4	16	0	0	0	0	3	3	3	4	4	0	1	1	1
1371451	13	2	1	0	71	1	7	4	4	4	2	2	0	0	1	0	2	3	0	0	0	0	0	0	0	2	2	2	0	4	16	0	0	0	0	4	2	1	4	4	3	3	0	1
1369268	15	3	1	1	77	1	4	2	3	2	1	3	0	0	0	0	2	0	1	0	0	0	0	0	2	0	0	2	0	4	16	0	0	0	0	4	1	1	2	4	1	2	1	1
1369655	17	7	1	0	70	1	10	4	2	3	2	3	0	0	0	0	0	0	0	0	0	0	2	0	0	0	0	2	0	4	16	0	0	0	0	3	2	3	2	4	2	2	1	1
1369267	4	6	0	0	72	1	7	2	1	1	3	3	0	0	0	0	0	0	0	0	2	0	0	0	0	0	0	2	0	4	16	0	0	0	0	4	3	3	2	4	2	5	1	1
1358466	9	4	1	1	85	1	7	1	4	4	1	2	1	1	0	0	2	0	2	0	0	0	2	0	0	0	0	2	0	3	15	0	0	0	0	4	1	0	4	4	4	2	0	1
1371503	17	7	1	0	73	0	2	3	2	0	1	3	1	0	0	0	2	0	0	0	0	0	0	0	0	0	0	2	0	4	16	0	0	0	0	0	4	1	4	4	1	5	1	1
1372771	7	4	0	0	71	1	7	4	3	3	3	3	0	0	0	0	3	2	3	2	4	0	2	2	2	2	2	2	0	4	16	0	0	0	0	4	2	3	2	4	2	3	1	0
1371816	7	4	1	0	74	1	4	4	1	1	2	3	0	0	0	0	2	0	0	0	0	0	1	0	2	0	0	2	0	4	16	0	0	0	0	4	2	3	4	4	2	2	1	0
1372202	11	1	1	0	70	1	5	2	2	3	2	2	2	1	2	0	1	1	2	1	1	0	2	1	1	2	2	2	0	4	16	0	0	0	0	4	2	2	4	4	3	3	1	1
1369009	18	7	0	0	71	1	7	2	3	3	3	3	0	0	2	0	0	1	0	0	1	0	1	0	0	2	2	2	0	1	3	0	0	0	0	3	3	3	3	4	3	3	1	1
1358831	15	3	0	1	84	1	2	1	3	4	1	2	0	0	0	0	3	0	0	0	0	0	1	0	3	0	0	2	0	3	14	0	0	0	0	3	3	0	2	4	2	3	0	0
1371990	13	2	1	1	80	1	2	0	0	0	3	3	0	0	0	0	2	0	0	0	0	0	0	0	0	2	2	2	0	2	6	0	0	0	0	4	1	0	4	4	1	3	0	1
1372459	11	1	0	1	75	1	1	2	2	1	3	3	2	0	3	0	2	1	0	0	1	0	0	0	2	2	2	2	0	4	16	0	0	0	0	4	2	3	4	4	3	4	1	1
1372104	4	6	0	1	87	1	0	3	4	4	2	2	2	2	0	0	3	0	0	0	0	0	4	0	0	0	0	2	0	4	16	0	0	0	0	2	3	3	4	4	1	2	1	1
1359787	7	5	1	0	72	1	4	1	1	3	2	2	2	0	0	2	3	2	4	1	0	2	2	0	2	2	2	2	0	4	16	0	0	0	0	3	2	1	4	4	2	4	1	1
1372749	9	4	0	0	67	1	7	2	4	4	2	2	0	0	2	0	0	0	0	0	2	0	0	0	0	2	2	2	0	4	16	0	0	0	0	4	3	2	2	2	2	4	1	1
1372251	10	4	0	0	67	1	7	4	0	3	2	2	0	0	0	0	0	0	0	0	0	0	0	0	0	0	0	2	0	4	16	0	0	0	0	4	1	0	2	4	2	3	1	1
1369680	8	4	0	1	83	1	3	1	3	0	3	3	0	0	0	0	0	0	0	0	2	0	0	1	1	0	0	2	0	4	16	0	0	0	0	0	2	2	4	4	2	5	1	1
1372580	9	4	0	1	75	1	7	4	4	4	3	3	0	0	0	0	0	0	0	0	5	0	0	0	0	0	0	2	0	3	15	0	0	0	0	0	2	2	2	2	1	3	1	1
1371634	15	3	1	1	76	0	1	4	3	0	2	2	2	0	2	0	1	2	0	0	2	2	0	0	0	2	2	2	0	3	12	0	0	0	0	3	2	1	4	4	2	3	0	1
1372429	9	4	0	1	76	1	11	3	0	0	3	1	1	0	0	0	1	2	0	0	0	0	0	0	4	0	0	2	0	4	16	0	0	0	0	3	2	3	2	4	2	2	1	1
1371813	9	4	0	1	80	1	5	2	1	0	3	3	0	0	0	0	1	0	0	0	0	0	1	0	1	0	0	2	0	4	16	0	0	0	0	4	1	1	1	4	1	5	1	1
1372501	7	4	0	1	78	1	3	1	1	0	3	2	1	0	0	0	1	1	0	1	2	0	1	3	1	0	0	2	0	1	2	0	0	0	0	5	4	3	4	4	2	2	1	1
1372048	9	4	0	0	66	1	7	3	3	2	3	0	0	0	0	0	1	0	2	1	2	1	0	0	1	1	1	1	4	0	0	1	0	0	0	3	1	3	3	4	1	5	1	1
1359350	13	2	1	0	67	1	3	4	2	0	0	0	0	0	0	2	0	2	0	0	2	0	0	0	0	0	0	1	4	0	0	1	0	0	0	3	3	3	2	4	2	2	1	1
1372396	12	1	0	0	65	1	2	1	3	3	3	3	0	0	0	0	0	0	4	0	0	0	0	0	0	0	0	1	1	0	0	1	0	0	0	0	3	3	4	4	1	4	1	1
1359385	13	2	1	0	68	1	5	2	2	3	2	1	2	4	4	4	0	4	2	2	4	2	4	3	2	0	0	1	2	0	0	1	0	0	0	4	1	1	4	4	2	4	1	1
1358498	7	4	0	0	70	1	2	1	2	2	2	2	2	2	0	0	2	0	0	0	0	0	0	0	1	1	1	1	2	0	0	1	0	0	0	2	5	5	5	5	5	6	1	1
1372537	9	4	0	0	70	1	4	2	1	1	3	3	2	0	0	0	1	0	2	0	0	0	0	2	0	2	2	1	4	0	0	1	0	0	0	3	3	3	2	4	3	3	1	1
1372467	12	1	0	0	72	1	5	2	1	0	3	4	0	0	0	0	0	0	0	0	0	0	0	0	0	0	0	1	1	0	0	1	0	0	0	4	3	4	2	4	1	2	1	1
1371865	17	7	1	0	66	1	2	3	3	3	1	1	3	3	4	0	3	0	3	0	0	0	2	3	0	3	3	1	3	0	0	1	0	0	0	3	3	3	4	4	3	1	1	1
1369019	12	1	1	0	67	1	7	4	2	4	2	2	0	0	2	0	1	3	2	2	0	2	2	2	2	0	0	1	4	0	0	1	0	0	0	0	2	2	2	4	2	2	1	1
1372613	9	4	1	1	76	0	1	4	3	1	3	2	1	0	2	0	2	3	0	0	1	2	0	0	2	2	2	1	4	0	0	1	0	0	0	4	2	3	2	1	2	3	1	1
1371568	4	6	0	1	76	1	2	1	3	3	3	2	2	0	2	2	0	0	0	0	4	2	0	0	0	2	2	1	2	0	0	1	0	0	0	4	2	3	2	4	2	2	1	1
1369244	9	4	0	0	68	1	5	2	4	1	1	2	2	0	2	0	0	2	0	0	0	0	1	0	0	2	2	1	4	0	0	1	0	0	0	5	1	4	1	1	3	4	0	0
1359293	14	2	0	0	69	1	5	2	2	3	2	2	0	0	0	0	0	0	0	0	2	0	0	0	0	0	0	1	1	0	0	1	0	0	0	4	2	0	4	4	2	2	1	1
1371551	9	4	1	0	72	1	5	4	0	0	4	4	0	0	0	0	0	0	0	0	0	0	0	0	1	0	0	1	3	0	0	1	0	0	0	4	3	3	2	4	3	3	0	1
1371735	3	6	1	0	69	0	7	2	2	0	2	2	0	0	0	0	1	0	0	1	0	0	0	0	1	1	1	1	4	0	0	1	0	0	0	3	2	2	3	4	3	3	1	1
1359460	12	1	1	0	67	1	7	2	2	0	2	2	0	0	0	2	2	0	2	0	0	0	0	0	3	0	0	1	3	0	0	1	0	0	0	3	2	2	4	4	3	3	1	1
1358739	11	1	0	0	71	1	7	4	0	0	3	4	0	0	0	0	0	0	0	0	0	0	0	0	0	0	0	1	4	0	0	1	0	0	0	0	3	2	2	4	2	3	1	1
1371523	17	7	1	0	69	1	2	4	1	3	3	2	0	0	0	0	4	2	0	2	2	0	2	2	3	0	0	1	4	0	0	1	0	0	0	4	2	0	4	4	3	2	0	1
1369175	4	6	0	0	66	1	5	2	3	3	3	3	0	0	0	0	2	0	0	0	0	0	2	0	0	0	0	1	2	0	0	1	0	0	0	3	1	2	2	4	2	2	1	1
1369273	12	1	1	0	67	1	3	1	3	4	2	2	0	0	1	0	1	0	1	0	0	0	1	0	1	0	0	1	3	0	0	1	0	0	0	4	2	2	3	4	2	2	1	1
1369274	15	3	0	1	78	1	7	4	3	2	2	2	1	1	1	0	2	1	2	1	2	0	1	1	1	1	1	1	4	0	0	1	0	0	0	4	3	2	2	4	2	2	1	1
1359442	13	2	1	0	70	1	4	4	1	1	3	3	1	1	1	0	3	0	1	1	0	0	3	0	1	0	0	1	4	0	0	1	0	0	0	4	2	1	4	2	1	4	0	1
1372301	13	2	1	0	66	1	7	4	3	0	2	3	1	0	2	0	1	2	1	0	0	0	2	1	2	1	1	1	4	0	0	1	0	0	0	4	3	1	4	3	2	1	1	1
1371470	12	1	1	0	70	1	3	1	0	0	3	3	0	0	0	0	0	0	0	0	1	0	1	0	0	0	0	1	3	0	0	1	0	0	0	3	2	3	4	4	2	3	0	1
1372456	12	1	1	0	66	1	5	2	4	3	3	3	0	1	0	0	1	0	2	0	0	0	2	2	0	0	0	1	3	0	0	1	0	0	0	3	3	3	4	4	3	2	1	1
1358981	9	4	0	0	67	1	5	3	3	3	3	3	0	0	0	0	2	0	2	0	2	0	2	2	1	2	2	1	5	0	0	1	0	0	0	4	2	1	4	4	2	3	1	1
1372056	13	2	1	0	72	1	7	2	0	2	3	2	2	2	1	0	2	0	2	0	0	0	1	1	3	1	1	1	4	0	0	1	0	0	0	3	3	3	4	4	1	3	1	1
1369127	7	4	1	0	67	0	9	1	0	0	2	2	0	0	0	0	0	0	0	0	0	0	0	1	3	0	0	1	4	0	0	1	0	0	0	0	3	3	2	4	3	3	1	1
1369008	12	1	0	1	79	1	5	2	0	2	3	2	2	2	0	0	1	1	0	0	0	0	0	0	0	0	0	1	2	0	0	1	0	0	0	4	2	3	2	2	2	2	1	1
1372635	15	3	1	0	72	1	7	1	3	3	1	1	1	0	1	0	4	1	0	0	4	0	0	2	4	3	3	0	0	0	0	1	0	0	0	4	2	2	4	4	2	5	1	0
1372354	12	1	1	0	70	1	4	3	1	0	3	2	0	2	2	0	4	3	0	0	0	0	1	4	0	3	3	0	0	0	0	1	0	0	0	3	3	3	1	4	1	1	0	1
1369610	16	7	1	1	80	1	3	1	0	2	3	2	0	1	0	0	1	2	0	0	1	0	0	2	0	0	0	0	0	0	0	1	0	0	0	1	3	3	2	4	2	2	1	1
1372737	17	7	1	0	72	0	12	0	2	2	2	2	0	2	0	2	2	1	0	1	0	0	2	0	2	2	2	0	0	0	0	1	0	0	0	2	3	3	2	4	3	1	1	1
1369618	1	5	1	0	70	1	10	0	3	3	1	1	1	2	3	2	3	0	0	1	0	0	0	0	0	3	3	0	0	0	0	1	0	0	0	2	3	3	2	4	2	1	1	1
1372556	12	1	1	1	77	1	3	1	2	4	2	2	1	0	0	0	2	0	2	0	2	0	4	2	2	4	4	0	0	0	0	1	0	0	0	4	2	0	4	4	2	4	0	1
1368980	15	3	1	1	81	1	3	2	1	4	2	1	4	3	4	0	4	3	1	0	0	0	3	0	4	3	3	0	0	0	0	1	0	0	0	4	3	3	4	4	1	2	0	1
1368986	1	5	1	1	75	1	11	2	1	0	4	2	0	2	0	0	0	0	0	0	0	0	3	0	0	0	0	0	0	0	0	1	0	0	0	4	3	0	4	4	2	2	0	1
1369586	15	3	0	1	76	1	5	2	3	3	1	1	0	2	1	0	4	4	0	0	3	1	1	2	3	3	3	0	0	0	0	1	0	0	0	3	2	0	2	2	2	0	1	1
1372196	12	1	0	0	74	1	2	1	3	2	2	3	0	0	0	0	0	0	0	0	0	0	0	0	0	0	0	0	0	0	0	1	0	0	0	3	2	3	2	4	2	2	1	1
1371857	7	4	0	0	70	1	7	4	3	2	4	3	1	1	1	0	2	1	0	0	1	0	0	0	0	0	0	0	0	0	0	1	0	0	0	4	2	3	4	4	2	1	1	1
1369657	10	2	1	0	65	0	12	1	3	2	2	2	0	2	1	1	1	0	0	1	2	0	1	0	1	0	0	0	0	0	0	1	0	0	0	2	2	1	4	4	2	3	1	1
1369218	4	6	1	0	74	1	2	1	0	3	2	2	2	1	0	0	2	2	0	0	0	0	0	0	2	0	0	0	0	0	0	1	0	0	0	3	2	1	4	4	3	3	0	1
1372215	2	5	1	1	78	0	3	1	4	0	1	2	0	0	0	0	0	1	0	0	2	0	2	0	1	0	0	0	0	0	0	1	0	0	0	2	0	0	3	4	3	2	0	0
1359447	13	2	1	1	85	1	5	1	2	0	2	2	0	0	1	0	1	0	0	1	1	1	3	0	1	1	1	0	0	0	0	1	0	0	0	3	1	1	2	4	3	3	1	1
1358648	11	1	1	1	93	1	2	1	1	1	3	3	2	2	0	0	1	2	0	1	2	2	1	2	2	0	0	0	0	0	0	1	0	0	0	1	4	1	4	4	2	2	0	0
1372812	15	3	1	1	76	1	7	1	2	3	2	2	0	0	0	0	0	0	3	0	0	0	0	0	0	0	0	0	0	0	0	1	0	0	0	1	2	0	4	4	2	3	1	1
1372174	6	6	0	1	77	1	5	2	3	0	3	3	0	0	0	0	0	0	0	0	0	0	0	0	0	0	0	0	0	0	0	1	0	0	0	4	2	1	2	4	2	1	0	1
1359256	10	4	1	0	68	1	5	2	0	0	4	3	0	0	0	0	0	0	0	0	0	0	4	0	0	0	0	0	0	0	0	1	0	0	0	4	3	3	4	4	2	5	1	1
1372070	10	4	1	1	77	1	5	2	0	0	3	3	0	0	0	0	0	0	0	0	0	0	2	0	0	2	2	0	0	0	0	1	0	0	0	3	3	1	4	2	3	2	1	1
1372269	11	1	1	0	72	1	7	4	1	1	4	3	0	0	0	0	2	0	0	0	0	0	3	0	1	2	2	0	0	0	0	1	0	0	0	1	3	2	2	4	3	2	1	1
1372291	7	4	1	0	70	1	3	1	4	4	3	4	0	0	0	0	4	2	0	2	4	0	0	0	4	0	0	0	0	0	0	1	0	0	0	4	2	3	2	4	3	5	0	1
1359387	7	5	1	1	82	1	0	1	0	0	2	2	0	1	1	0	3	1	0	1	2	2	2	4	3	0	0	0	0	0	0	1	0	0	0	3	3	3	3	4	3	2	0	1
1372426	13	2	1	0	70	0	10	1	3	3	3	3	0	0	0	0	0	0	0	1	0	0	0	1	1	1	1	0	0	0	0	1	0	0	0	3	2	2	3	4	2	2	1	1
1372523	9	4	1	0	65	1	4	3	2	3	3	2	2	2	2	0	3	0	2	0	5	2	3	0	2	1	1	0	0	0	0	1	0	0	0	4	3	1	2	4	1	3	0	1
1372760	9	4	0	0	73	1	4	2	1	1	3	2	2	0	0	0	3	5	2	2	3	2	0	3	3	3	3	0	0	0	0	1	0	0	0	3	3	2	4	4	4	2	1	1
1371461	5	6	0	0	69	1	3	1	4	4	3	3	2	1	0	3	0	0	0	0	0	0	0	0	0	0	0	0	0	0	0	1	0	0	0	4	2	3	4	4	2	3	1	1
1371486	15	3	1	0	70	0	4	5	2	0	2	3	2	0	2	0	1	0	0	1	0	0	1	2	0	0	0	0	0	0	0	1	0	0	0	3	3	1	4	4	2	2	0	1
1371517	12	1	0	0	74	1	2	4	3	1	3	2	0	2	2	0	1	0	2	0	0	0	5	0	0	2	2	0	0	0	0	1	0	0	0	3	2	1	4	4	1	3	0	1
1371748	4	6	0	0	67	1	7	4	4	4	2	2	0	0	0	0	0	0	2	0	0	0	0	0	0	0	0	0	0	0	0	1	0	0	0	4	3	3	2	4	3	3	1	1
1371689	13	2	0	0	72	1	7	2	2	0	2	3	0	0	0	0	2	0	0	0	0	0	0	1	0	2	2	0	0	0	0	1	0	0	0	3	2	1	4	4	5	2	0	1
1372045	9	4	1	1	80	1	4	1	0	0	3	3	0	0	0	0	0	0	0	0	0	0	0	0	0	0	0	0	0	0	0	1	0	0	0	3	2	2	4	4	2	1	0	1
1359302	4	6	1	0	67	1	2	4	4	4	3	3	2	2	2	2	0	2	4	0	2	0	2	0	2	3	3	0	0	0	0	1	0	0	0	3	2	1	2	4	2	5	1	1
1371992	15	3	1	0	72	0	9	3	4	0	0	1	2	0	4	0	2	0	0	0	0	0	0	0	0	3	3	0	0	0	0	1	0	0	0	4	2	1	4	4	2	5	0	1
1368992	9	4	1	0	69	1	2	1	3	3	3	3	0	0	1	0	0	2	0	0	0	0	0	0	0	0	0	0	0	0	0	1	0	0	0	3	2	3	4	4	3	3	1	1
1372632	9	4	1	0	73	1	3	1	3	0	2	3	2	0	1	4	2	4	2	1	3	2	0	2	4	4	4	0	0	0	0	1	0	0	0	5	3	3	4	4	1	2	0	1
1372355	13	2	1	1	89	1	5	4	0	0	4	3	0	0	0	0	0	2	0	0	0	0	0	0	0	0	0	0	0	0	0	1	0	0	0	3	2	1	4	4	2	3	0	1
1372270	12	1	1	0	70	1	7	3	3	3	2	2	0	0	2	0	0	0	0	2	2	0	2	1	0	2	2	0	0	0	0	1	0	0	0	4	2	1	4	4	2	3	1	1
1369239	9	4	1	1	80	1	3	1	3	4	3	3	0	0	0	4	3	1	0	4	4	2	4	4	4	4	4	0	0	0	0	1	0	0	0	4	2	2	4	4	2	2	0	1
1371814	11	1	1	1	83	1	3	1	0	0	3	2	0	0	0	0	0	3	0	1	2	0	4	0	4	4	4	0	0	0	0	1	0	0	0	2	2	0	2	4	0	2	0	1
1369539	3	6	1	1	78	1	11	4	3	4	2	2	2	2	2	2	4	2	4	2	0	0	4	2	2	3	3	0	0	0	0	1	0	0	0	3	1	1	4	4	2	5	1	1
1371552	7	4	1	1	85	1	12	1	0	3	0	4	0	0	0	0	4	0	2	0	0	0	4	0	2	2	2	0	0	0	0	1	0	0	0	3	1	1	4	4	1	3	0	1
1372324	13	2	0	1	76	1	2	1	3	0	3	3	1	1	1	1	0	1	4	1	0	0	0	2	1	0	0	0	0	0	0	1	0	0	0	0	2	2	2	4	2	2	1	1
1359408	2	5	0	1	82	1	5	2	0	0	3	3	0	0	0	0	0	0	0	0	0	0	0	0	0	0	0	0	0	0	0	1	0	0	0	5	5	1	4	4	3	1	1	1
1358317	12	1	1	0	71	1	7	3	3	3	4	3	0	0	2	0	0	0	0	0	0	0	2	0	4	3	3	0	0	0	0	1	0	0	0	3	2	3	2	4	2	2	1	1
1371561	16	7	1	1	80	1	2	1	3	3	2	2	0	1	0	0	1	0	0	0	2	0	0	0	0	1	1	0	0	0	0	1	0	0	0	3	2	2	4	4	2	2	0	1
1372489	7	4	1	0	72	2	13	5	3	3	2	1	2	0	0	0	3	2	0	0	0	0	5	0	0	0	0	0	0	0	0	1	0	0	0	5	5	5	5	5	5	6	2	2
1369176	17	7	1	0	74	1	13	1	1	0	1	2	0	0	2	0	0	0	0	0	0	0	3	0	0	2	2	0	0	0	0	1	0	0	0	4	3	3	4	4	1	4	1	1
1358407	9	4	1	0	72	1	4	4	2	3	3	3	2	0	2	0	3	0	0	0	0	0	0	0	2	2	2	0	0	0	0	1	0	0	0	3	3	3	2	4	3	2	0	1
1372307	13	2	1	1	75	1	11	4	1	0	2	3	0	0	5	0	1	0	0	0	0	0	4	0	0	4	4	0	0	0	0	1	0	0	0	3	2	1	4	4	2	4	0	1
1359834	12	1	1	0	67	1	3	1	3	4	3	3	0	0	0	0	0	0	0	0	0	0	2	0	2	0	0	0	0	0	0	1	0	0	0	4	2	3	4	4	3	3	1	1
1369780	2	5	1	0	73	1	7	1	1	1	3	3	0	0	0	0	0	2	0	0	0	0	2	0	0	0	0	0	0	0	0	1	0	0	0	0	3	1	2	4	2	2	1	1
1372605	15	3	1	0	70	1	5	2	1	1	1	3	1	2	0	0	2	0	0	0	1	1	1	2	1	1	1	0	0	0	0	1	0	0	0	4	1	1	4	4	1	4	0	1
1368929	15	3	0	1	75	1	1	2	3	3	3	2	0	2	0	0	2	0	0	0	2	0	1	0	0	0	0	0	0	0	0	1	0	0	0	2	1	1	2	4	2	2	0	1
1371707	12	1	1	1	83	1	7	4	3	3	2	2	0	0	0	0	0	0	0	0	0	0	0	0	0	0	0	0	0	0	0	1	0	0	0	2	2	2	4	4	2	3	1	1
1372555	10	4	0	1	90	1	5	2	3	3	3	3	0	0	0	1	2	1	2	0	2	0	0	2	1	1	1	0	0	0	0	1	0	0	0	3	3	2	2	4	2	2	1	1
1359710	1	5	1	0	73	0	2	3	3	3	3	3	0	0	0	0	0	0	0	0	0	0	0	0	0	1	1	0	0	0	0	1	0	0	0	3	3	3	3	4	3	1	1	1
1371808	17	7	1	1	80	1	2	1	4	4	4	4	0	0	0	0	0	0	2	0	0	0	0	0	0	0	0	0	0	0	0	1	0	0	0	4	2	1	4	4	4	3	1	1
1372151	12	1	0	1	79	1	2	2	1	0	3	3	0	0	0	0	0	0	0	0	1	0	0	0	0	0	0	0	0	0	0	1	0	0	0	5	1	1	3	4	1	1	0	1
1372326	16	7	1	1	83	0	4	2	1	1	3	2	0	0	0	2	1	2	0	0	0	0	0	0	1	1	1	0	0	0	0	1	0	0	0	2	2	1	2	4	3	2	1	1
1372137	12	1	1	1	85	1	7	2	2	4	4	2	0	0	0	0	0	2	0	0	0	0	0	0	0	0	0	0	0	0	0	1	0	0	0	3	2	3	2	4	2	1	1	1
1371559	3	6	1	0	73	1	2	1	1	4	3	2	0	0	0	0	3	4	4	0	2	0	0	2	2	4	4	0	0	0	0	1	0	0	0	4	3	1	4	4	3	1	1	1
1372065	2	5	0	0	66	1	11	2	4	4	3	4	0	0	0	0	1	0	0	0	2	0	0	0	0	0	0	0	0	0	0	1	0	0	0	4	2	1	4	4	2	2	1	1
1371457	10	4	1	0	73	0	13	1	1	4	2	4	0	0	0	0	0	0	0	0	0	0	0	0	2	0	0	0	0	0	0	1	0	0	0	5	2	3	2	4	2	0	0	1
1369511	12	1	1	0	71	1	5	2	0	0	4	3	0	0	0	0	0	0	2	0	0	0	0	2	0	2	2	0	0	0	0	1	0	0	0	4	2	2	4	4	3	3	1	1
1372240	12	1	1	0	67	1	2	1	3	4	4	3	0	0	0	0	0	0	1	0	0	0	0	0	0	0	0	0	0	0	0	1	0	0	0	5	4	1	2	4	2	4	1	1
1369554	15	3	1	1	85	1	12	2	3	0	2	3	0	0	0	0	0	0	0	0	1	0	0	0	0	2	2	0	0	0	0	1	0	0	0	4	2	3	4	4	1	3	0	1
1372279	1	5	1	0	73	1	10	1	3	3	2	2	2	1	0	0	2	2	2	2	2	0	2	0	3	2	2	0	0	0	0	1	0	0	0	3	2	3	4	4	4	1	1	1
1369636	9	4	0	1	80	1	4	2	0	0	2	3	0	0	0	0	0	0	2	0	2	0	0	0	0	1	1	0	0	0	0	1	0	0	0	4	3	3	2	4	3	2	1	1
1372105	16	7	1	1	75	1	7	1	1	1	2	3	0	0	0	0	2	0	0	0	0	0	0	0	0	0	0	0	0	0	0	1	0	0	0	4	2	0	2	4	2	2	0	1
1369674	12	1	1	0	69	1	12	1	0	0	3	3	0	0	0	0	0	0	0	0	0	0	0	0	0	0	0	0	0	0	0	1	0	0	0	4	2	1	4	4	2	3	1	1
1369250	12	1	1	1	83	1	9	3	1	1	4	3	0	0	0	0	0	0	0	1	2	0	0	0	4	0	0	0	0	0	0	1	0	0	0	4	2	2	4	4	4	2	1	1
1372473	9	4	0	0	73	1	0	2	4	3	3	3	0	0	0	0	2	0	0	0	5	0	2	0	1	0	0	0	0	0	0	1	0	0	0	4	2	1	4	4	3	2	1	1
1359309	15	3	1	0	72	1	5	1	3	0	2	3	0	0	0	0	1	0	0	0	0	0	1	0	0	0	0	0	0	0	0	1	0	0	0	4	2	2	4	4	4	1	1	1
1369792	17	7	1	0	66	1	7	4	0	0	4	3	0	0	0	0	0	0	2	0	0	0	0	0	2	2	2	0	0	0	0	1	0	0	0	3	3	1	4	4	4	2	1	1
1371567	11	1	1	0	68	1	1	2	3	4	2	2	0	2	2	0	2	0	0	0	3	0	2	0	2	0	0	0	0	0	0	1	0	0	0	3	2	3	2	1	5	1	1	1
1372118	17	7	0	0	67	0	5	2	3	3	3	4	0	0	0	0	1	0	0	0	1	0	0	0	5	0	0	0	0	0	0	1	0	0	0	2	3	3	4	4	2	2	1	1
1369255	2	5	1	0	65	1	9	1	1	1	3	4	0	0	0	0	4	0	2	0	0	0	0	0	2	4	4	0	0	0	0	1	0	0	0	4	1	1	4	4	3	1	0	1
1369223	9	4	0	0	70	1	5	2	4	4	3	3	0	0	0	0	0	0	3	0	3	0	5	0	0	0	0	0	0	0	0	1	0	0	0	3	1	1	4	4	2	2	1	0
1358694	4	6	0	0	72	1	2	4	0	0	3	3	0	0	0	0	1	0	0	0	0	0	0	0	0	0	0	0	0	0	0	1	0	0	0	4	3	3	4	2	2	2	0	1
1372598	12	1	1	1	81	1	2	1	1	4	2	2	0	1	0	0	2	0	0	1	0	0	3	0	0	0	0	0	0	0	0	1	0	0	0	4	2	1	4	4	3	2	1	1
1371890	17	7	1	0	70	1	4	4	0	0	3	4	2	0	0	2	0	0	0	0	0	0	0	0	0	3	3	0	0	0	0	1	0	0	0	4	0	3	4	4	2	3	0	1
1372172	12	1	0	0	70	1	7	3	3	3	2	2	0	2	2	0	3	0	2	2	2	0	0	0	0	0	0	0	0	0	0	1	0	0	0	5	1	1	4	4	1	3	0	0
1359377	13	2	0	0	74	1	5	2	1	3	3	3	0	0	0	0	1	0	0	0	0	0	1	0	1	1	1	0	0	0	0	1	0	0	0	3	1	1	4	4	3	2	0	1
1371826	12	1	1	1	82	1	7	1	2	4	3	2	0	0	0	0	3	0	0	0	2	2	1	4	0	0	0	0	0	0	0	1	0	0	0	4	2	1	4	4	1	2	1	1
1372108	14	2	0	1	82	1	2	0	3	3	3	2	1	1	0	0	0	0	0	0	0	0	0	0	2	0	0	0	0	0	0	1	0	0	0	1	3	3	4	4	2	5	1	1
1372308	11	1	1	0	66	1	3	1	2	2	1	3	2	2	2	0	3	0	0	0	2	0	4	2	2	3	3	0	0	0	0	1	0	0	0	3	3	1	4	4	3	2	1	1
1372384	12	1	1	0	65	1	5	2	2	1	3	3	0	0	0	2	2	0	2	0	0	0	2	0	2	0	0	0	0	0	0	1	0	0	0	4	2	1	2	4	2	2	1	1
1359455	12	1	1	0	66	1	11	2	2	2	4	3	0	0	0	1	0	0	0	0	1	1	2	0	2	0	0	0	0	0	0	1	0	0	0	4	4	0	2	2	3	2	1	1
1369562	14	2	0	0	72	1	9	1	2	2	2	2	2	0	0	0	2	2	2	0	0	0	2	0	2	2	2	0	0	0	0	1	0	0	0	2	3	3	3	4	3	0	1	1
1372248	12	1	1	0	72	1	9	1	4	4	0	4	0	0	0	0	0	0	0	0	2	0	3	2	0	0	0	0	0	0	0	1	0	0	0	3	2	2	3	4	2	3	1	1
1368927	15	3	1	0	73	1	10	1	4	4	4	3	0	0	0	0	0	0	3	1	3	0	3	0	4	0	0	0	0	0	0	1	0	0	0	4	2	2	2	4	2	3	1	1
1372297	17	7	1	0	69	1	5	4	0	0	3	2	0	0	0	0	0	0	0	0	0	0	0	0	2	0	0	0	0	0	0	1	0	0	0	2	2	2	4	4	2	2	1	1
1372388	9	4	0	0	68	1	7	4	1	4	1	2	2	2	2	0	3	2	1	1	2	0	2	0	2	2	2	0	0	0	0	1	0	0	0	3	1	1	1	4	1	1	1	0
1359776	9	4	1	0	70	1	5	1	2	2	3	2	0	0	0	0	2	0	0	0	0	0	2	0	1	0	0	0	0	0	0	1	0	0	0	3	2	2	4	4	3	3	1	1
1372454	10	4	1	1	79	1	11	1	2	0	2	3	0	0	0	0	0	4	0	0	0	0	0	0	2	0	0	0	0	0	0	1	0	0	0	5	2	1	4	4	3	1	1	1
1371877	12	1	1	0	73	1	2	1	2	1	2	3	1	0	0	0	1	1	0	0	1	1	2	2	1	2	2	0	0	0	0	1	0	0	0	4	2	1	4	4	2	2	0	1
1371860	12	1	1	1	84	1	4	1	1	1	4	3	0	0	0	0	0	0	0	0	0	0	0	0	0	0	0	0	0	0	0	1	0	0	0	4	1	1	4	4	1	2	0	1
1372474	15	3	1	1	76	1	7	2	2	2	2	2	0	0	0	0	2	0	0	0	0	0	2	0	0	2	2	0	0	0	0	1	0	0	0	3	2	1	4	4	2	3	1	1
1368993	11	1	0	0	68	1	5	1	3	3	1	2	0	0	0	0	0	0	2	0	0	0	1	0	1	1	1	0	0	0	0	1	0	0	0	3	3	3	2	4	2	3	1	1
1371443	4	6	1	1	78	1	7	3	1	0	2	2	0	0	0	0	0	0	0	0	0	2	0	0	0	2	2	0	0	0	0	1	0	0	0	4	2	3	2	4	2	3	0	1
1371979	15	3	0	1	78	1	4	2	2	2	3	3	0	0	0	0	2	0	2	0	0	0	0	0	2	2	2	0	0	0	0	1	0	0	0	4	2	2	4	4	2	3	2	1
1369016	17	7	0	1	75	1	11	2	0	0	2	2	0	0	0	0	0	0	0	0	0	0	0	0	0	0	0	0	0	0	0	1	0	0	0	3	2	2	4	4	2	2	1	1
1372266	13	2	1	1	88	1	2	1	3	3	2	2	0	0	0	0	3	0	0	0	0	0	3	0	2	3	3	0	0	0	0	1	0	0	0	3	3	3	4	4	2	2	0	0
1372409	12	1	1	0	74	1	4	4	2	2	2	2	2	0	0	0	1	0	0	0	0	0	2	0	2	2	2	0	0	0	0	1	0	0	0	3	2	1	4	4	3	2	0	1
1372764	9	4	0	0	71	1	2	4	4	4	2	2	0	2	2	0	1	1	2	0	1	0	2	2	2	2	2	0	0	0	0	1	0	0	0	4	1	3	3	4	2	3	1	1
1372431	11	1	1	1	86	1	5	2	3	0	1	2	0	0	0	0	2	2	0	0	2	0	0	0	1	2	2	0	0	0	0	1	0	0	0	3	3	3	4	4	1	2	0	0
1368984	4	6	1	1	80	1	4	3	2	3	3	3	0	0	0	0	0	0	0	0	0	0	2	0	0	0	0	0	0	0	0	1	0	0	0	3	2	1	4	4	3	1	0	1
1371637	17	7	1	0	67	1	5	2	2	4	2	2	0	0	0	0	0	0	2	0	0	0	2	0	2	0	0	0	0	0	0	1	0	0	0	4	1	1	1	1	1	2	0	1
1371948	8	3	0	0	72	1	11	2	4	1	3	3	0	2	2	0	3	1	0	0	0	0	0	0	1	1	1	0	0	0	0	1	0	0	0	4	1	1	4	4	2	3	1	1
1372548	12	1	1	0	73	1	2	1	2	1	3	3	1	2	0	0	2	2	0	0	2	2	4	2	4	4	4	0	0	0	0	1	0	0	0	3	2	2	4	4	2	2	1	1
1372625	9	4	1	0	73	1	2	1	3	4	3	3	0	0	1	0	0	2	0	0	0	0	4	0	3	1	1	0	0	0	0	1	0	0	0	4	2	2	2	2	1	1	1	1
1369010	17	7	0	1	75	1	7	3	3	3	3	3	2	2	0	0	2	1	3	0	0	0	1	2	2	0	0	0	0	0	0	1	0	0	0	3	3	1	2	4	3	2	1	1
1372590	12	1	0	0	72	0	0	4	1	1	3	3	0	0	0	0	2	0	0	0	0	0	0	0	0	0	0	0	0	0	0	1	0	0	0	4	2	3	2	4	2	4	1	0
1369253	4	6	1	1	76	1	7	4	0	0	4	4	0	0	0	0	0	0	0	0	0	0	0	0	0	0	0	0	0	0	0	1	0	0	0	4	2	1	4	4	3	2	0	1
1372189	12	1	1	1	80	1	5	2	0	0	2	4	0	0	0	0	0	0	0	0	0	0	0	0	0	1	1	0	0	0	0	1	0	0	0	4	1	1	4	4	1	2	1	1
1371558	14	2	1	0	67	1	2	1	4	4	2	4	0	0	0	0	0	0	0	0	0	0	0	2	0	0	0	0	0	0	0	1	0	0	0	4	2	1	2	4	2	6	1	1
1372410	17	7	1	0	73	1	7	2	0	3	4	4	0	0	0	0	0	0	0	0	0	0	0	0	0	0	0	0	0	0	0	1	0	0	0	4	3	1	4	4	1	3	1	1
1372375	12	1	1	1	83	1	10	1	2	0	2	3	0	0	0	0	0	0	0	0	0	0	0	0	0	0	0	0	0	0	0	1	0	0	0	4	2	1	4	4	2	4	0	1
1372566	15	3	1	0	72	1	12	2	1	2	4	3	0	0	0	0	0	0	0	0	0	0	0	0	0	0	0	0	0	0	0	1	0	0	0	4	2	3	4	4	2	4	1	1
1359744	16	7	1	0	69	1	7	4	3	3	3	2	0	0	0	0	1	0	2	0	2	0	0	0	2	0	0	0	0	0	0	1	0	0	0	1	3	1	2	2	2	2	2	1
1372505	9	4	1	0	73	1	7	4	3	3	4	4	0	0	0	0	0	0	0	0	0	0	2	0	1	0	0	0	0	0	0	1	0	0	0	3	2	3	4	4	3	4	0	1
1372392	9	4	0	0	74	1	4	3	1	1	4	2	0	0	0	0	2	0	2	0	3	2	0	0	2	2	2	0	0	0	0	1	0	0	0	4	2	3	4	4	2	3	1	1
1372624	17	7	1	0	68	1	4	3	4	3	2	2	0	0	1	0	1	2	2	1	2	2	1	0	2	3	3	0	0	0	0	1	0	0	0	4	2	1	4	4	2	1	1	1
1372245	13	2	0	0	74	1	2	4	1	3	2	2	0	1	0	0	2	0	2	0	1	0	1	0	0	2	2	0	0	0	0	1	0	0	0	2	1	1	2	4	2	2	1	1
1371936	12	1	0	1	85	1	2	1	3	3	2	3	2	0	0	0	0	0	0	0	0	0	0	0	0	0	0	0	0	0	0	1	0	0	0	3	3	3	2	4	2	2	0	1
1369644	2	5	1	0	67	1	0	4	1	3	3	3	0	0	0	0	1	0	4	0	0	0	4	0	0	0	0	0	0	0	0	1	0	0	0	4	2	2	4	4	2	3	1	1
1371888	12	1	1	1	80	1	5	2	3	3	3	3	0	0	0	0	0	0	0	0	0	0	3	0	0	0	0	0	0	0	0	1	0	0	0	3	2	2	4	4	1	0	1	1
1372101	15	3	1	0	65	1	5	2	1	1	2	2	0	0	0	0	2	0	0	0	0	0	2	0	0	2	2	0	0	0	0	1	0	0	0	3	3	1	4	4	2	3	1	1
1371546	7	4	1	1	75	1	2	1	4	0	4	4	0	0	0	0	3	0	3	0	0	0	0	2	2	3	3	0	0	0	0	1	0	0	0	3	2	3	2	2	2	4	1	1
1371688	2	5	1	0	69	1	7	4	2	3	2	3	0	0	0	0	0	2	0	0	0	2	4	0	3	0	0	0	0	0	0	1	0	0	0	3	2	3	4	2	2	1	1	1
1371654	2	5	0	1	78	1	5	2	3	0	2	2	0	0	0	0	0	0	3	0	3	2	3	0	2	1	1	0	0	0	0	1	0	0	0	4	1	1	2	4	2	2	1	1
1372077	11	1	1	1	79	1	9	1	4	2	3	2	0	0	0	0	0	4	2	0	2	2	2	0	1	2	2	0	0	0	0	1	0	0	0	4	2	1	4	4	2	4	0	0
1371989	5	6	1	1	77	1	2	1	1	1	3	2	0	0	0	0	0	0	0	0	0	0	0	0	0	2	2	0	0	0	0	1	0	0	0	3	2	1	4	4	2	3	1	1
1371586	12	1	0	1	77	1	5	2	1	0	3	3	0	0	0	0	2	0	0	0	0	0	2	0	0	2	2	0	0	0	0	1	0	0	0	4	2	3	4	4	2	4	1	1
1369572	15	3	1	1	77	1	5	2	2	0	1	2	0	1	0	0	1	1	3	0	0	0	2	0	0	1	1	0	0	0	0	1	0	0	0	3	1	5	2	4	3	3	1	0
1369187	14	2	1	1	81	1	5	4	0	0	2	3	0	0	0	0	0	0	2	0	0	0	0	0	0	0	0	0	0	0	0	1	0	0	0	3	3	1	3	4	4	2	1	0
1369184	10	2	0	0	74	1	5	2	1	2	3	2	0	0	2	0	3	0	4	0	0	0	0	0	0	0	0	0	0	0	0	1	0	0	0	3	2	2	2	4	2	1	1	1
1368999	9	4	0	0	70	1	2	1	3	2	4	4	0	0	0	0	0	0	2	0	3	0	2	0	3	2	2	0	0	0	0	1	0	0	0	3	3	2	3	4	3	2	0	1
1372498	15	3	1	1	81	1	5	2	3	2	3	3	0	0	0	0	0	0	0	0	0	0	0	0	0	2	2	0	0	0	0	1	0	0	0	5	2	3	4	4	3	3	1	0
1372544	9	4	1	1	81	1	5	2	3	2	2	2	0	0	0	0	2	0	0	0	0	0	2	0	0	0	0	0	0	0	0	1	0	0	0	4	2	1	4	4	3	2	1	1
1359651	12	1	0	0	69	1	1	2	2	2	4	3	0	0	0	0	2	0	0	0	2	0	2	0	0	2	2	0	0	0	0	1	0	0	0	3	2	3	2	4	2	1	1	1
1372282	12	1	1	0	73	1	3	1	3	3	1	3	0	0	1	0	2	0	1	0	2	0	2	0	2	3	3	0	0	0	0	1	0	0	0	4	2	2	4	4	2	2	1	1
1372346	15	3	0	1	75	1	7	2	4	4	2	2	0	0	0	0	0	0	0	0	0	0	2	0	0	0	0	0	0	0	0	1	0	0	0	4	1	1	4	4	1	2	1	1
1369662	9	4	0	1	78	1	11	2	2	2	3	4	0	0	0	0	2	0	0	0	3	2	0	0	0	3	3	0	0	0	0	1	0	0	0	3	2	3	4	4	2	3	1	1
1369263	12	1	1	0	68	1	5	2	1	2	2	3	0	0	0	0	0	0	1	0	1	1	2	0	2	2	2	0	0	0	0	1	0	0	0	4	3	1	4	4	3	2	1	1
1371569	9	4	0	1	75	1	7	4	1	1	2	2	0	0	0	0	0	0	0	0	2	0	0	1	1	0	0	0	0	0	0	1	0	0	0	1	2	2	4	4	3	4	1	0
1369183	8	4	1	0	68	1	5	2	2	0	2	2	0	0	0	0	1	0	0	0	0	0	0	2	2	0	0	0	0	0	0	1	0	0	0	3	2	2	4	4	2	1	1	1
1372252	12	1	1	0	70	0	5	3	3	1	2	2	0	0	0	0	2	0	0	0	0	0	2	2	1	0	0	0	0	0	0	1	0	0	0	4	0	0	2	4	2	4	1	1
1371526	4	6	1	0	67	1	7	1	0	3	3	3	1	0	0	0	0	0	4	0	0	0	0	0	0	0	0	0	0	0	0	1	0	0	0	3	2	0	4	4	3	4	1	1
1372445	15	3	1	0	72	0	4	3	0	0	3	3	0	2	0	0	2	2	2	0	3	0	0	0	0	0	0	0	0	0	0	1	0	0	0	3	1	1	4	4	3	2	0	0
1359374	13	2	1	0	67	1	2	1	3	4	1	4	2	2	0	0	0	2	0	2	2	2	1	2	2	2	2	0	0	0	0	1	0	0	0	4	2	1	4	2	2	2	1	1
1371885	4	6	1	1	83	1	0	1	2	0	1	3	0	1	0	0	3	0	4	0	0	0	1	2	4	4	4	0	0	0	0	1	0	0	0	1	2	3	3	4	3	3	1	0
1358580	12	1	1	1	83	1	7	2	2	4	3	2	0	2	0	0	2	2	2	0	0	0	0	0	2	0	0	0	0	0	0	1	0	0	0	4	2	3	4	4	3	2	1	1
1369180	12	1	1	1	77	1	7	2	2	4	3	3	0	0	0	0	2	0	0	2	2	0	4	0	2	0	0	0	0	0	0	1	0	0	0	4	2	3	4	4	2	3	1	1
1371796	12	1	1	1	78	1	5	3	1	3	3	2	2	2	2	2	0	5	4	0	2	1	5	0	2	2	2	0	0	0	0	1	0	0	0	1	3	1	2	4	3	2	0	1
1369216	12	1	1	1	84	1	12	2	2	2	2	1	0	0	2	0	0	0	0	2	0	1	2	2	2	2	2	0	0	0	0	1	0	0	0	4	1	0	1	1	1	3	0	0
1372430	13	2	0	1	85	1	11	2	2	3	3	2	0	1	1	0	0	1	2	0	0	0	4	0	1	0	0	0	0	0	0	1	0	0	0	3	1	3	2	4	2	4	0	1
1371436	9	4	1	0	74	1	10	1	2	2	3	2	0	0	0	0	1	0	0	0	0	0	0	1	3	2	2	0	0	0	0	1	0	0	0	3	2	3	2	4	3	2	1	1
1371856	14	2	0	1	78	1	5	2	3	3	3	3	1	1	1	2	1	2	3	0	3	2	0	0	0	0	0	0	0	0	0	1	0	0	0	3	2	2	2	4	2	3	1	1
1359413	12	1	1	1	78	1	7	4	3	3	3	4	1	0	1	2	0	2	0	0	1	0	2	0	1	0	0	0	0	0	0	1	0	0	0	4	2	1	4	4	3	1	0	0
1372117	1	5	1	1	78	1	14	3	3	4	3	3	0	0	0	0	2	0	0	0	0	0	2	0	0	0	0	0	0	0	0	1	0	0	0	4	2	1	4	4	1	2	1	1
1359886	9	4	1	1	81	1	2	1	0	1	3	2	2	1	2	2	0	4	0	1	3	1	4	1	2	1	1	0	0	0	0	1	0	0	0	4	2	2	4	4	2	4	0	1
1369235	12	1	1	0	72	1	9	1	3	3	2	3	0	0	1	0	0	0	0	0	1	0	0	0	0	0	0	0	0	0	0	1	0	0	0	4	2	2	4	4	3	5	0	1
1372001	9	4	0	1	77	1	7	4	4	4	3	3	0	0	0	2	0	1	0	0	4	0	0	0	0	0	0	0	0	0	0	1	0	0	0	3	3	3	2	4	3	3	0	0
1371850	13	2	1	1	76	1	5	2	2	2	3	3	0	0	0	4	2	0	2	2	0	0	0	2	2	2	2	0	0	0	0	1	0	0	0	3	2	2	4	4	3	3	1	1
1371522	4	6	1	0	74	1	10	4	3	1	2	1	0	0	2	0	3	0	3	0	1	2	0	2	0	4	4	0	0	0	0	1	0	0	0	4	2	1	4	4	3	3	0	1
1372518	15	3	1	0	72	1	5	2	2	2	4	2	1	0	2	0	0	0	0	0	2	1	0	0	0	0	0	0	0	0	0	1	0	0	0	3	3	3	4	4	2	2	1	1
1372303	13	2	1	0	67	1	7	2	0	0	3	2	0	0	0	0	0	0	0	0	0	0	0	0	0	0	0	0	0	0	0	1	0	0	0	3	2	3	4	4	3	2	1	1
1372390	12	1	1	0	66	1	3	1	2	1	2	2	1	2	2	0	0	0	2	0	2	0	2	0	0	2	2	0	0	0	0	1	0	0	0	2	2	1	2	1	4	4	1	1
1358644	13	2	1	0	73	1	3	1	3	4	2	2	0	0	0	3	0	0	0	0	0	0	4	0	0	0	0	0	0	0	0	1	0	0	0	4	4	1	4	4	4	5	1	1
1372416	15	3	1	1	75	0	2	1	1	0	3	4	0	0	0	0	0	0	0	0	2	0	0	0	0	0	0	0	0	0	0	1	0	0	0	4	0	2	2	4	2	3	1	1
1372264	12	1	1	0	72	1	11	2	4	1	2	3	0	0	0	0	2	0	0	0	0	0	0	0	0	0	0	0	0	0	0	1	0	0	0	5	2	2	4	4	3	2	1	1
1369190	12	1	1	0	72	1	12	4	3	3	1	2	0	2	0	0	2	0	0	0	2	0	2	2	0	2	2	0	0	0	0	1	0	0	0	4	3	3	4	4	3	2	0	1
1359453	12	1	0	0	69	1	7	3	4	3	2	2	0	0	0	0	2	0	2	0	2	0	0	2	0	0	0	0	0	0	0	1	0	0	0	2	2	1	4	4	4	2	1	1
1372428	7	4	0	0	72	1	2	0	4	2	3	2	2	2	0	0	3	0	3	0	0	0	2	0	1	0	0	0	0	0	0	1	0	0	0	3	1	1	2	4	3	3	1	1
1372577	9	4	1	0	65	1	3	1	0	3	2	1	2	1	2	2	0	1	1	1	2	0	1	0	1	0	0	0	0	0	0	1	0	0	0	2	2	2	4	4	2	1	1	1
1372319	11	1	1	1	75	1	8	4	2	4	3	3	0	0	0	0	0	0	0	0	0	0	0	0	0	2	2	0	0	0	0	1	0	0	0	3	1	2	4	4	1	2	0	1
1369435	13	2	1	1	77	1	12	1	3	3	2	2	0	0	0	0	0	0	0	0	0	0	0	0	0	0	0	0	0	0	0	1	0	0	0	4	2	1	4	4	2	3	1	1
1371844	12	1	0	1	76	1	10	1	1	3	2	2	0	0	0	0	1	0	1	1	1	0	0	1	0	0	0	0	0	0	0	1	0	0	0	4	2	0	4	4	3	5	1	1
1369256	4	6	1	1	81	1	3	1	1	2	1	3	0	0	0	0	3	0	3	0	3	2	3	5	0	3	3	0	0	0	0	1	0	0	0	5	3	1	4	4	3	3	1	1
1371755	13	2	0	0	72	1	2	1	0	3	2	2	0	1	0	0	0	0	1	0	2	0	0	0	1	0	0	0	0	0	0	1	0	0	0	4	2	3	2	4	3	5	1	1
1369652	7	4	1	0	68	1	3	1	4	3	4	3	0	0	0	0	1	0	2	0	2	0	3	0	1	1	1	0	0	0	0	1	0	0	0	3	2	2	2	4	2	3	1	1
1358700	18	7	1	0	68	1	2	1	2	2	3	2	0	0	0	0	2	0	0	0	0	0	2	0	2	0	0	0	0	0	0	1	0	0	0	3	2	2	2	2	3	3	1	1
1371679	15	3	0	0	72	1	6	1	2	0	3	2	0	0	0	0	0	0	1	0	0	0	0	0	2	0	0	0	0	0	0	1	0	0	0	3	3	1	3	2	2	3	1	1
1372318	15	3	1	0	74	1	2	1	2	0	4	4	0	0	0	0	0	1	1	0	0	0	4	0	0	2	2	0	0	0	0	1	0	0	0	4	3	3	4	4	2	3	1	1
1370790	4	6	1	1	83	1	2	1	3	3	2	3	1	2	2	1	1	3	4	3	0	0	2	0	2	4	4	0	0	0	0	1	0	0	0	0	2	3	1	2	2	1	0	0
1372171	9	4	1	1	76	1	7	4	1	0	3	3	1	1	1	0	0	1	2	1	2	2	1	1	2	2	2	0	0	0	0	1	0	0	0	4	2	3	2	4	2	2	1	1
1359359	12	1	1	0	69	1	3	1	1	0	2	2	0	0	0	0	2	0	2	0	2	0	4	0	0	0	0	0	0	0	0	1	0	0	0	3	4	1	4	4	3	6	1	1
1372441	12	1	1	0	66	1	2	4	4	3	2	2	2	2	2	0	3	1	2	2	0	0	4	3	2	3	3	0	0	0	0	1	0	0	0	3	3	1	2	4	1	3	0	1
1371532	4	6	1	1	86	0	12	1	2	0	4	3	0	1	0	0	2	4	0	0	1	4	2	2	1	1	1	0	0	0	0	1	0	0	0	2	3	1	2	4	2	2	1	1
1372372	13	2	1	1	86	1	3	0	0	0	3	3	0	0	0	0	0	0	0	0	0	0	3	0	0	0	0	0	0	0	0	1	0	0	0	4	3	5	3	4	2	2	0	0
1369262	10	4	1	1	79	1	8	1	3	1	2	2	0	2	0	0	2	0	2	0	2	0	2	0	2	1	1	0	0	0	0	1	0	0	0	3	3	3	3	4	2	2	1	0
1372496	16	7	0	1	81	1	2	5	4	4	1	0	4	4	4	0	4	4	2	4	1	4	0	2	4	2	2	2	0	1	1	1	0	0	0	5	0	0	2	4	3	3	1	0
1371708	9	4	1	1	76	1	5	1	0	0	2	2	0	0	0	0	2	0	4	0	0	0	0	0	0	0	0	2	0	2	6	1	0	0	0	3	2	3	2	4	2	2	1	1
1371982	15	3	1	0	73	1	7	1	4	3	2	4	0	0	0	0	2	0	0	0	1	0	0	0	0	0	0	2	0	4	16	1	0	0	0	4	1	0	2	4	1	3	0	1
1369169	15	3	1	0	65	0	12	4	4	3	2	2	0	2	2	0	1	0	2	0	3	0	0	2	2	0	0	2	0	3	13	1	0	0	0	3	1	2	4	4	1	3	1	1
1371852	15	3	1	0	72	1	5	2	3	4	2	2	2	2	2	0	2	2	0	2	0	0	0	0	0	2	2	2	0	3	15	1	0	0	0	3	3	3	4	4	3	4	1	1
1372374	10	2	0	1	75	1	7	5	1	1	2	2	0	0	0	0	2	0	0	0	0	0	0	0	2	0	0	2	0	1	3	1	0	0	0	3	2	3	1	4	2	5	1	1
1372400	13	2	1	1	76	1	10	1	4	3	3	2	1	0	4	0	4	0	0	2	3	0	0	0	3	4	4	2	0	4	16	1	0	0	0	3	2	3	3	4	2	3	1	1
1371575	10	4	1	0	68	1	2	1	3	3	1	2	0	0	0	0	0	0	0	0	0	0	0	0	2	0	0	2	0	2	10	1	0	0	0	3	3	3	4	4	2	4	1	1
1359933	2	5	0	0	71	1	7	1	3	2	2	2	2	0	2	0	0	2	2	0	0	0	2	0	2	0	0	2	0	4	16	1	0	0	0	3	2	1	2	4	2	3	1	1
1372766	15	3	0	0	70	1	10	1	4	3	2	2	0	0	2	0	0	0	0	0	1	0	0	0	1	0	0	2	0	4	16	1	0	0	0	3	1	3	4	4	3	3	1	1
1359353	11	1	0	1	75	1	2	1	4	3	3	2	1	3	3	2	3	2	3	4	1	1	0	1	2	2	2	2	0	2	8	1	0	0	0	1	1	2	2	4	2	3	1	0
1368924	13	2	1	0	70	1	7	1	0	0	3	3	0	0	0	0	0	0	0	0	0	0	0	0	0	0	0	2	0	4	16	1	0	0	0	4	3	3	2	1	1	2	1	1
1371719	17	7	0	0	72	1	5	2	3	1	1	4	0	0	0	0	0	0	0	0	2	0	2	0	0	2	2	2	0	1	1	1	0	0	0	3	2	3	4	3	3	3	1	1
1372412	17	7	0	0	73	1	4	4	2	1	3	3	0	0	0	0	0	0	0	0	0	0	0	0	0	0	0	2	0	4	16	1	0	0	0	3	2	2	4	2	4	3	1	1
1372277	9	4	0	1	80	1	10	1	0	4	3	3	0	0	0	0	1	0	4	1	0	0	1	1	0	0	0	2	0	4	16	1	0	0	0	4	2	2	2	2	2	2	1	0
1369259	13	2	1	1	81	1	5	2	0	0	4	4	0	0	0	0	0	2	0	0	0	0	0	0	0	0	0	2	0	4	16	1	0	0	0	4	2	3	4	4	2	5	1	1
1358784	17	7	1	0	68	1	6	1	4	0	2	3	0	0	0	0	0	0	1	0	1	0	0	0	0	0	0	2	0	2	5	1	0	0	0	2	2	2	4	4	2	3	1	1
1372281	10	2	0	1	76	1	7	1	3	3	4	2	0	0	0	0	2	0	0	0	0	0	0	0	0	0	0	2	0	2	7	1	0	0	0	3	0	1	0	4	3	4	0	0
1372587	17	7	1	0	67	1	7	4	3	3	2	3	2	0	0	0	1	0	2	0	1	0	1	0	0	0	0	2	0	4	16	1	0	0	0	3	3	1	4	4	2	3	0	1
1359250	15	3	1	0	66	1	3	1	0	1	3	3	0	0	5	0	0	0	0	0	0	0	4	0	0	0	0	2	0	4	16	1	0	0	0	3	2	2	4	2	2	3	1	1
1372511	9	4	1	1	78	1	11	2	2	3	1	3	0	0	0	0	2	0	2	1	3	0	2	0	2	3	3	2	0	4	16	1	0	0	0	4	2	3	4	4	3	3	1	0
1369671	15	3	0	1	80	1	4	2	2	0	4	4	0	0	0	0	2	0	0	0	0	0	0	0	0	0	0	2	0	1	4	1	0	0	0	3	3	1	4	4	3	4	1	1
1358616	9	4	0	1	78	1	5	2	3	0	3	5	5	2	0	2	0	0	0	0	2	0	0	0	0	0	0	2	0	4	16	1	0	0	0	4	2	3	2	4	0	2	0	1
1371521	12	1	0	0	71	1	5	2	1	4	3	3	1	1	2	0	0	0	0	0	1	0	1	1	1	0	0	2	0	4	16	1	0	0	0	3	2	3	4	4	4	3	1	1
1369646	9	4	0	0	65	1	7	4	3	3	2	2	1	2	2	0	2	0	0	0	2	0	2	0	0	1	1	2	0	3	15	1	0	0	0	3	3	3	4	4	4	4	1	1
1372471	14	2	1	0	65	1	5	2	1	2	4	3	0	0	0	0	2	0	2	0	0	0	2	0	2	3	3	2	0	4	16	1	0	0	0	3	1	1	4	4	2	4	0	1
1358820	13	2	1	1	79	1	5	2	3	4	4	2	0	1	2	0	0	0	0	0	0	0	4	0	0	1	1	2	0	4	16	1	0	0	0	4	2	1	4	4	2	3	0	1
1372528	12	1	0	0	72	1	7	4	3	3	3	3	1	0	0	0	2	0	3	0	2	0	2	2	3	2	2	2	0	5	17	1	0	0	0	3	1	1	2	4	2	5	1	1
1369006	9	4	0	0	66	0	9	2	3	1	3	3	1	1	1	0	2	0	1	0	2	0	0	2	2	2	2	2	0	4	16	1	0	0	0	3	3	3	2	4	3	3	1	1
1371659	4	6	0	0	72	1	2	3	2	3	3	2	0	0	0	0	4	0	0	0	0	0	0	0	0	0	0	2	0	4	16	1	0	0	0	3	2	2	2	4	3	5	1	1
1372367	15	3	1	1	78	1	5	2	1	4	4	0	3	2	4	0	3	3	2	0	2	0	3	2	3	4	4	2	0	4	16	1	0	0	0	4	3	1	4	4	2	4	0	1
1372038	15	3	0	0	72	1	2	2	4	0	3	3	0	0	0	0	2	2	0	0	4	0	0	2	2	0	0	2	0	4	16	1	0	0	0	3	1	1	2	2	2	5	1	1
1358909	4	6	0	1	81	1	7	1	4	0	1	2	0	2	2	0	2	4	2	0	0	0	4	0	3	3	3	2	0	4	16	1	0	0	0	0	2	3	2	4	2	2	0	0
1372300	12	1	0	1	77	1	5	2	2	2	2	2	0	0	1	0	0	0	2	0	2	1	0	0	0	0	0	2	0	3	15	1	0	0	0	2	1	0	4	4	2	2	1	1
1371458	4	6	1	0	70	1	3	1	3	3	3	3	0	0	0	0	1	0	0	1	0	0	1	1	0	0	0	2	0	4	16	1	0	0	0	3	2	3	4	4	2	4	0	1
1372591	13	2	1	0	73	1	7	1	4	4	3	4	0	0	0	0	0	0	0	0	0	0	0	4	0	0	0	2	0	4	16	1	0	0	0	4	3	0	4	0	1	4	1	1
1372578	9	4	0	1	79	1	5	3	3	0	2	3	0	0	0	0	2	0	0	0	0	0	0	0	0	0	0	2	0	4	16	1	0	0	0	3	1	1	4	4	3	4	1	1
1372053	15	3	1	1	82	1	3	1	3	1	1	1	4	4	2	3	0	2	0	0	4	0	3	0	0	0	0	2	0	4	16	1	0	0	0	5	3	3	4	4	2	2	1	1
1369499	1	5	1	0	74	0	10	3	1	4	3	1	0	0	0	0	2	0	0	0	0	0	4	0	2	2	2	2	0	4	16	1	0	0	0	4	2	0	4	4	2	4	1	1
1372259	7	4	1	0	72	1	4	2	3	3	3	3	1	0	0	0	2	0	2	0	1	0	3	2	4	3	3	2	0	4	16	1	0	0	0	4	3	1	2	4	2	3	1	1
1359278	7	4	0	1	83	1	9	2	4	3	0	2	0	0	0	0	2	0	0	0	1	0	2	0	2	2	2	2	0	4	16	1	0	0	0	4	2	2	2	1	2	2	1	1
1372744	15	3	1	0	69	1	4	2	2	3	1	0	4	3	3	4	4	4	0	3	4	2	2	0	0	3	3	2	0	4	16	1	0	0	0	4	3	3	4	4	2	5	1	0
1369574	14	2	0	1	79	1	4	4	3	3	3	2	0	2	0	0	2	0	0	0	0	0	1	0	0	2	2	2	0	4	16	1	0	0	0	3	2	2	4	4	2	5	1	0
1372733	9	4	0	0	71	1	7	2	3	3	2	2	0	0	0	0	2	0	1	0	0	0	0	0	0	0	0	2	0	4	16	1	0	0	0	2	2	1	2	4	2	3	1	1
1369269	2	5	0	1	78	1	7	4	3	1	2	3	1	1	2	2	1	1	0	1	1	1	1	2	1	1	1	2	0	4	16	1	0	0	0	3	3	3	2	4	4	3	1	1
1372753	9	4	0	1	82	1	2	1	3	3	2	2	0	2	0	0	2	0	4	3	0	0	0	0	3	2	2	2	0	4	16	1	0	0	0	3	2	2	3	2	3	2	1	0
1372418	12	1	0	1	78	1	2	1	2	4	2	2	0	2	0	0	0	0	1	0	4	0	0	0	2	0	0	2	0	4	16	1	0	0	0	3	3	3	2	4	3	5	1	1
1371491	7	4	0	1	75	1	0	1	1	0	2	2	2	0	0	2	0	0	0	1	2	0	0	0	2	0	0	2	0	4	16	1	0	0	0	0	2	2	4	4	2	4	0	1
1371516	4	6	1	0	72	1	4	2	4	4	2	2	0	0	2	2	4	0	0	0	1	0	3	3	3	3	3	2	0	4	16	1	0	0	0	4	2	1	4	4	1	3	0	1
1371854	12	1	0	1	79	1	7	4	3	2	2	2	0	0	0	0	2	0	0	0	4	0	0	0	1	0	0	2	0	4	16	1	0	0	0	3	3	3	2	4	3	2	1	1
1372170	4	6	0	1	77	1	2	1	4	0	2	2	0	0	0	0	0	1	0	0	0	0	0	0	0	0	0	2	0	4	16	1	0	0	0	4	1	1	4	4	2	2	1	1
1372263	10	2	1	0	74	1	11	2	3	2	4	3	4	4	3	2	4	4	1	0	4	1	4	0	0	4	4	2	0	3	15	1	0	0	0	4	3	1	4	4	3	2	1	1
1358958	17	7	1	0	70	0	10	1	4	1	0	3	3	0	0	0	3	3	0	2	4	3	0	2	3	2	2	2	0	4	16	1	0	0	0	4	2	1	1	1	1	4	1	1
1369000	2	5	1	0	65	1	5	2	2	2	2	2	2	2	2	0	2	2	3	0	2	1	2	0	2	4	4	2	0	4	16	1	0	0	0	3	1	1	2	4	2	1	1	1
1372535	9	4	1	1	75	1	7	4	2	3	3	2	0	0	0	1	0	0	2	2	0	0	3	0	2	0	0	2	0	4	16	1	0	0	0	3	3	1	4	4	2	2	1	1
1371475	17	7	0	1	76	1	5	2	3	2	4	3	2	2	3	0	3	0	4	0	0	0	2	0	2	4	4	2	0	4	16	1	0	0	0	4	3	3	4	4	2	2	1	1
1369106	15	3	1	0	73	0	5	2	3	0	2	2	0	0	0	0	2	0	0	0	0	0	0	0	1	1	1	2	0	4	16	1	0	0	0	4	2	2	4	4	2	3	1	1
1369204	2	5	0	0	74	1	5	3	1	2	3	2	1	1	1	0	2	0	1	1	1	0	2	2	1	2	2	2	0	2	10	1	0	0	0	4	3	3	2	4	2	1	1	0
1372588	12	1	1	0	65	1	5	4	0	0	2	2	1	0	0	0	0	0	1	0	1	0	1	0	0	2	2	2	0	4	16	1	0	0	0	2	2	1	4	4	3	3	1	1
1372296	15	3	0	0	71	1	2	1	1	0	3	3	0	0	0	0	2	0	0	0	0	0	0	0	0	2	2	2	0	4	16	1	0	0	0	0	2	3	1	4	2	2	1	1
1371447	12	1	0	0	65	1	10	2	0	0	4	4	0	0	0	0	0	0	0	0	2	0	0	0	0	0	0	2	0	1	1	1	0	0	0	4	3	3	4	4	4	2	1	1
1371683	4	6	1	0	67	1	7	4	4	4	2	2	1	0	1	0	0	0	0	0	0	0	2	1	3	2	2	2	0	2	6	1	0	0	0	4	3	3	2	2	3	2	1	1
1369609	15	3	0	0	73	1	7	2	4	4	3	4	1	1	0	0	2	0	3	2	3	0	0	2	0	1	1	2	0	2	9	1	0	0	0	3	2	3	0	4	0	2	1	1
1372247	12	1	0	0	65	1	0	1	4	2	3	3	0	0	0	0	0	0	0	0	2	0	5	0	0	0	0	2	0	4	16	1	0	0	0	4	2	3	2	4	3	2	1	1
1358747	4	6	1	0	69	0	3	2	3	4	2	3	0	1	0	0	4	3	4	0	0	3	0	4	4	2	2	2	0	4	16	1	0	0	0	4	1	3	1	4	0	2	1	1
1371617	7	5	1	0	66	1	7	3	0	0	3	3	0	0	0	0	2	0	0	0	0	0	0	0	0	0	0	2	0	1	1	1	0	0	0	3	2	3	4	4	3	2	1	1
1372458	13	2	1	0	66	1	4	2	2	2	3	3	0	0	1	0	1	1	0	1	1	0	0	0	0	2	2	2	0	3	15	1	0	0	0	3	2	2	4	4	3	4	1	1
1372741	17	7	0	0	73	1	11	2	4	3	2	2	1	2	2	1	3	1	2	2	3	1	2	3	3	2	2	2	0	4	16	1	0	0	0	3	3	3	3	2	3	2	1	1
1358440	2	5	1	1	75	1	12	1	4	3	2	2	0	0	0	0	1	0	0	0	0	0	2	0	0	0	0	2	0	4	16	1	0	0	0	3	1	1	4	4	2	2	1	1
1372468	12	1	0	0	67	1	7	2	0	2	3	3	0	0	0	0	0	0	0	0	3	0	0	0	0	2	2	2	0	4	16	1	0	0	0	3	2	2	2	4	1	2	1	1
1371690	2	5	1	0	67	1	8	3	0	0	2	3	0	0	0	0	0	0	1	0	2	0	2	0	2	4	4	2	0	4	16	1	0	0	0	3	2	0	2	2	3	2	1	1
1371421	13	2	1	1	79	1	5	2	3	3	3	2	0	0	0	0	3	0	0	0	0	0	4	0	4	4	4	2	0	4	16	1	0	0	0	4	3	1	4	4	3	3	0	1
1358492	1	5	1	0	74	1	5	2	3	3	3	3	0	0	0	0	1	0	1	0	0	0	2	0	3	2	2	2	0	4	16	1	0	0	0	4	3	1	2	4	3	2	1	1
1371718	4	6	1	0	73	1	4	4	2	3	4	4	0	0	0	0	1	0	0	0	0	0	0	0	2	0	0	2	0	4	16	1	0	0	0	4	2	0	4	4	2	1	0	1
1372208	15	3	0	0	70	1	11	2	3	3	1	2	1	2	2	0	2	0	1	1	2	0	1	2	1	1	1	2	0	3	15	1	0	0	0	4	2	1	4	4	4	3	1	1
1369201	1	5	0	1	76	1	8	4	2	1	2	2	0	0	0	0	1	0	0	0	0	0	0	0	1	0	0	2	0	4	16	1	0	0	0	3	3	2	3	4	3	3	1	1
1371918	4	6	0	1	76	1	9	2	3	3	3	3	0	0	0	0	1	0	1	1	1	0	1	0	1	1	1	2	0	4	16	1	0	0	0	4	3	3	4	4	3	2	1	1
1372280	13	2	0	1	79	1	2	3	3	3	3	3	0	0	0	0	2	0	0	1	3	1	0	0	1	0	0	2	0	4	16	1	0	0	0	4	2	2	4	4	2	3	1	1
1372772	9	4	0	0	70	1	4	4	3	0	0	2	0	0	0	0	0	0	0	0	0	0	4	0	0	2	2	2	0	4	16	1	0	0	0	2	1	3	2	4	2	2	1	1
1372464	9	4	0	1	83	1	11	2	4	0	4	2	0	0	0	0	0	0	0	0	0	0	0	0	0	0	0	2	0	2	10	1	0	0	0	4	2	1	4	4	3	4	1	1
1358620	15	3	1	0	65	1	4	2	2	0	2	2	0	0	0	0	2	0	1	0	1	0	3	0	1	1	1	2	0	4	16	1	0	0	0	4	3	3	4	4	3	2	1	1
1372295	14	2	1	1	78	1	7	3	1	2	4	3	1	0	0	0	3	2	2	5	0	0	5	3	1	3	3	2	0	4	16	1	0	0	0	3	2	1	4	4	3	2	0	1
1372421	14	2	0	0	67	1	4	4	4	4	2	2	2	0	0	0	3	0	2	0	2	2	2	2	3	3	3	2	0	2	10	1	0	0	0	4	3	1	2	4	2	2	1	1
1372387	17	7	1	0	71	1	2	1	3	2	1	3	0	0	0	0	1	0	0	0	0	0	3	0	3	3	3	2	0	2	9	1	0	0	0	4	2	1	2	4	2	4	0	1
1371916	17	7	1	0	68	1	2	1	2	2	2	2	0	0	0	0	2	0	0	0	2	0	0	0	2	3	3	2	0	4	16	1	0	0	0	3	2	3	4	4	2	3	1	1
1372274	1	5	1	1	75	1	5	2	2	3	3	3	0	0	0	0	0	0	0	0	0	0	0	0	0	0	0	2	0	4	16	1	0	0	0	4	3	2	2	1	2	0	1	1
1372802	17	7	0	1	76	1	4	4	4	3	2	2	2	0	0	0	0	0	0	0	0	0	0	0	0	0	0	2	0	2	10	1	0	0	0	3	3	3	4	4	4	5	1	1
1372470	13	2	0	0	70	1	7	1	2	2	2	2	2	2	2	0	2	0	0	0	0	0	0	0	0	0	0	2	0	4	16	1	0	0	0	2	1	0	4	1	4	3	1	1
1371929	13	2	0	1	77	1	0	1	0	1	2	2	0	1	0	0	2	0	0	0	0	0	1	1	0	0	0	2	0	4	16	1	0	0	0	2	0	0	4	4	1	3	0	1
1358886	1	5	0	0	71	1	7	4	2	0	2	2	0	0	0	0	0	0	0	0	0	0	0	0	0	0	0	2	0	4	16	1	0	0	0	3	3	3	2	4	2	2	1	1
1372477	17	7	1	0	67	1	2	3	2	1	2	3	2	1	0	0	0	0	2	0	0	2	0	0	2	1	1	2	0	2	5	1	0	0	0	3	2	1	2	4	4	3	1	1
1359352	8	3	1	0	67	1	9	4	2	4	2	3	0	0	5	0	0	0	0	0	0	0	0	0	0	2	2	2	0	4	16	1	0	0	0	4	4	1	4	4	4	4	1	1
1369645	9	4	1	0	68	1	4	4	1	1	2	2	0	0	0	0	2	0	0	1	0	0	2	0	2	0	0	2	0	4	16	1	0	0	0	3	2	3	3	4	2	4	1	1
1359884	7	4	0	0	66	1	8	3	4	1	2	3	0	0	0	0	0	0	2	0	1	0	0	0	0	0	0	2	0	4	16	1	0	0	0	3	2	2	4	4	2	3	1	2
1372565	9	4	1	0	73	1	2	1	0	0	2	2	0	0	0	0	0	0	4	0	4	0	0	0	0	0	0	2	0	4	16	1	0	0	0	3	2	3	4	4	2	2	0	1
1359314	12	1	1	0	74	1	3	1	2	2	3	3	0	0	0	0	1	0	0	0	0	0	0	0	1	2	2	2	0	4	16	1	0	0	0	4	2	2	4	4	3	3	1	1
1371455	15	3	0	0	71	1	5	2	2	2	3	3	0	0	0	0	1	0	0	0	4	0	1	0	0	1	1	2	0	3	15	1	0	0	0	0	2	3	3	2	3	2	1	1
1372530	12	1	1	0	66	1	7	2	0	0	4	4	0	0	0	0	0	0	0	0	0	0	0	0	0	0	0	2	0	4	16	1	0	0	0	2	2	1	4	4	2	5	1	1
1372227	4	6	0	1	80	1	5	2	0	0	4	2	0	0	0	0	2	0	0	0	0	0	0	0	1	0	0	2	0	4	16	1	0	0	0	4	3	1	4	4	2	2	0	1
1368994	17	7	0	1	84	1	7	2	1	3	4	2	0	0	4	0	0	2	2	0	0	0	2	0	0	0	0	2	0	4	16	1	0	0	0	3	0	0	4	4	4	3	1	1
1372079	15	3	0	0	65	1	7	2	3	3	2	2	1	0	2	0	2	0	2	0	2	0	0	1	0	2	2	2	0	2	8	1	0	0	0	3	2	3	2	4	1	5	1	1
1371538	9	4	0	0	66	1	7	2	1	3	2	4	0	0	0	0	0	0	0	0	2	0	0	0	0	2	2	2	0	4	16	1	0	0	0	4	2	2	3	4	2	2	1	1
1359755	12	1	0	0	68	1	2	3	0	0	3	3	0	0	0	0	2	0	0	0	0	0	0	0	0	0	0	2	0	4	16	1	0	0	0	3	3	3	1	4	2	3	1	1
1368987	17	7	0	0	69	1	7	2	2	1	3	2	1	2	0	0	0	1	0	1	0	0	0	0	1	2	2	2	0	4	16	1	0	0	0	4	3	1	4	4	3	2	1	1
1359822	12	1	1	0	65	0	3	1	3	3	3	2	2	0	0	0	0	0	0	0	0	0	2	0	0	0	0	2	0	4	16	1	0	0	0	3	2	3	4	4	3	2	0	1
1372333	1	5	0	0	68	1	7	4	0	0	2	3	0	0	0	0	0	0	0	0	0	0	0	0	0	0	0	2	0	4	16	1	0	0	0	0	2	1	4	4	2	3	1	1
1358362	2	5	0	0	73	1	7	1	2	0	3	3	0	1	0	0	0	0	0	0	0	0	0	0	0	0	0	2	0	4	16	1	0	0	0	2	2	3	4	4	2	5	1	1
1372187	15	3	0	0	71	1	5	3	4	4	3	3	0	0	0	0	3	0	0	0	0	0	0	2	0	0	0	2	0	4	16	1	0	0	0	4	3	3	2	4	2	1	1	1
1358965	15	3	0	0	71	1	7	4	0	0	3	3	0	0	0	0	0	0	0	0	1	1	0	0	1	0	0	2	0	4	16	1	0	0	0	3	1	1	4	4	2	1	1	1
1372726	17	7	0	0	72	1	4	4	3	0	3	3	0	0	0	0	2	0	2	0	0	0	0	0	0	0	0	2	0	4	16	1	0	0	0	3	2	3	4	4	2	1	1	1
1371798	17	7	1	0	68	1	10	2	4	3	2	2	0	0	0	0	1	2	2	1	2	0	0	0	1	1	1	2	0	4	16	1	0	0	0	3	3	1	2	2	2	3	1	1
1372334	12	1	0	0	71	1	3	4	1	1	3	2	0	0	0	0	0	0	0	0	0	0	0	0	0	0	0	2	0	4	16	1	0	0	0	3	2	3	4	4	3	2	1	1
1369202	1	5	0	0	67	1	5	4	4	4	1	2	0	0	0	0	0	0	2	0	0	0	2	0	0	2	2	2	0	2	8	1	0	0	0	3	3	1	2	4	3	2	0	1
1359687	13	2	1	0	69	1	4	2	2	2	3	3	0	0	0	0	0	0	0	0	1	2	2	0	1	2	2	2	0	4	16	1	0	0	0	3	2	3	4	4	3	3	0	1
1372382	14	2	1	0	68	1	4	2	3	4	3	3	0	0	0	0	4	0	0	0	3	0	2	2	4	1	1	2	0	4	16	1	0	0	0	3	3	3	2	4	3	3	1	1
1369011	12	1	1	0	65	1	5	2	1	0	2	4	0	0	0	0	2	0	0	0	0	0	3	0	2	0	0	2	0	3	15	1	0	0	0	4	1	1	4	4	2	2	1	1
1372536	9	4	0	1	75	1	5	2	2	2	3	3	1	1	0	0	1	0	0	0	1	0	1	0	0	0	0	2	0	4	16	1	0	0	0	3	3	3	4	4	3	2	1	1
1371728	4	6	0	0	67	1	2	3	3	3	3	3	0	2	2	0	2	0	2	0	2	0	2	0	2	2	2	2	0	4	16	1	0	0	0	3	3	3	2	4	2	1	1	1
1372285	9	4	0	1	76	1	11	2	4	3	3	2	0	0	5	0	3	0	0	0	2	0	0	2	0	0	0	2	0	4	16	1	0	0	0	4	3	3	3	4	1	3	1	1
1372102	1	5	0	1	77	1	5	4	3	0	1	2	1	2	1	0	1	0	0	1	1	0	0	0	0	2	2	2	0	1	1	1	0	0	0	4	1	2	4	4	4	1	1	1
1358892	17	7	0	0	66	1	7	2	2	0	3	3	0	0	0	0	0	0	0	0	2	2	0	0	0	0	0	2	0	4	16	1	0	0	0	2	1	2	2	2	2	1	1	1
1372794	15	3	0	0	69	1	8	1	1	1	2	2	0	1	1	0	4	0	3	0	0	0	0	0	4	0	0	2	0	4	16	1	0	0	0	3	0	2	2	4	2	2	1	0
1359280	7	5	0	0	67	1	7	4	0	1	3	3	0	0	0	0	0	0	2	0	2	0	0	0	0	4	4	2	0	4	16	1	0	0	0	4	3	2	2	4	2	3	1	1
1372519	15	3	0	0	66	1	7	4	3	3	2	2	2	2	2	0	0	1	0	0	0	0	0	0	0	0	0	2	0	4	16	1	0	0	0	4	1	1	2	4	2	1	1	1
1372321	2	5	0	0	67	1	2	1	1	3	4	2	0	0	0	0	0	0	0	0	0	0	0	0	0	2	2	2	0	4	16	1	0	0	0	3	1	0	4	4	2	0	1	1
1372606	9	4	1	0	66	1	7	1	4	3	0	3	0	0	0	0	1	1	2	0	0	0	1	0	0	2	2	2	0	2	10	1	0	0	0	1	3	3	4	4	2	2	1	1
1372347	12	1	0	0	69	0	10	2	0	0	4	3	0	0	0	0	0	0	0	0	0	0	0	0	0	1	1	2	0	4	16	1	0	0	0	4	2	2	4	4	2	2	1	1
1371791	13	2	0	1	77	1	7	4	3	1	2	2	1	0	0	0	2	0	0	0	2	0	2	2	0	2	2	2	0	4	16	1	0	0	0	4	1	3	3	4	2	3	1	1
1372437	12	1	0	1	82	1	9	0	2	2	4	3	0	0	0	0	0	0	0	0	0	0	0	0	0	4	4	2	0	4	16	1	0	0	0	4	3	2	4	4	2	2	1	1
1371831	12	1	0	1	83	1	2	1	0	0	2	2	0	0	0	0	0	0	0	0	0	0	5	0	0	0	0	2	0	4	16	1	0	0	0	3	2	2	2	4	3	2	1	1
1371889	16	7	1	1	80	0	10	4	1	1	2	2	0	0	0	0	0	0	0	0	0	0	3	0	1	1	1	2	0	4	16	1	0	0	0	4	2	1	4	4	2	2	0	1
1371550	15	3	0	1	82	1	7	2	0	0	2	3	0	0	0	0	0	0	2	0	1	2	1	0	0	0	0	2	0	4	16	1	0	0	0	4	3	1	2	4	3	3	1	1
1372082	15	3	0	1	77	1	7	2	0	0	2	2	2	2	2	0	3	0	2	0	2	0	0	0	0	2	2	2	0	5	17	1	0	0	0	4	3	3	4	4	4	4	0	1
1372572	12	1	0	0	70	1	4	2	0	0	4	2	0	0	2	0	0	0	0	0	0	0	0	0	0	2	2	2	0	4	16	1	0	0	0	4	1	1	4	4	1	3	1	1
1372444	15	3	0	0	67	1	4	4	3	4	1	4	0	0	0	0	0	0	0	0	3	1	1	0	2	3	3	2	0	4	16	1	0	0	0	3	3	3	3	4	3	5	1	1
1369590	7	5	0	0	66	1	2	1	2	2	2	2	2	3	2	0	2	0	0	0	3	0	3	0	2	3	3	2	0	4	16	1	0	0	0	3	2	3	4	4	2	3	0	1
1369195	15	3	1	1	77	1	3	1	3	3	3	1	1	0	1	2	3	0	0	0	0	0	1	0	1	1	1	2	0	1	3	1	0	0	0	3	3	3	2	4	2	4	0	1
1359446	1	5	0	0	70	1	5	2	0	0	3	3	0	0	0	0	0	0	0	0	0	0	0	0	0	0	0	2	0	4	16	1	0	0	0	4	3	3	4	3	2	3	1	0
1369236	12	1	0	1	78	1	10	1	4	4	2	2	0	0	0	0	5	0	1	0	2	3	3	0	3	3	3	2	0	4	16	1	0	0	0	5	2	2	2	4	2	2	1	1
1372451	9	4	0	0	74	1	7	2	0	1	4	3	2	2	0	0	2	0	0	0	0	0	0	0	0	0	0	2	0	1	1	1	0	0	0	4	1	1	3	4	2	2	1	1
1372167	9	4	0	1	79	1	7	4	2	2	3	3	0	0	0	0	2	1	0	1	0	0	0	0	0	3	3	2	0	4	16	1	0	0	0	2	2	3	4	4	2	5	1	1
1369198	10	4	0	0	69	1	7	3	0	1	2	3	1	1	0	0	0	0	1	1	0	0	1	0	1	1	1	2	0	1	3	1	0	0	0	2	1	2	2	1	2	2	1	1
1368996	7	4	0	0	66	1	2	4	2	1	2	2	0	0	0	0	0	0	0	0	0	0	3	0	0	0	0	2	0	4	16	1	0	0	0	4	3	3	2	4	2	2	1	1
1372365	12	1	0	0	66	1	7	1	2	3	1	1	1	0	0	0	2	1	1	1	0	0	0	0	0	0	0	2	0	3	15	1	0	0	0	2	2	2	4	4	2	4	1	1
1371855	1	5	1	1	78	1	11	4	4	4	4	4	0	0	0	0	1	0	0	0	0	0	1	0	0	0	0	2	0	4	16	1	0	0	0	4	3	3	4	4	2	3	1	1
1372485	7	4	1	0	74	1	4	1	3	1	3	3	0	0	0	0	0	0	1	0	2	0	0	0	2	1	1	2	0	4	16	1	0	0	0	4	2	2	4	4	2	3	1	1
1371812	15	3	0	1	84	1	2	1	2	4	4	1	1	1	1	3	2	2	2	5	1	2	2	0	2	1	1	2	0	3	15	1	0	0	0	5	1	1	3	4	2	2	1	1
1369517	13	2	0	1	76	1	9	4	0	0	4	3	0	0	0	0	0	0	2	0	0	0	0	0	0	0	0	2	0	4	16	1	0	0	0	4	3	2	2	4	3	3	1	1
1369271	11	1	1	1	78	1	4	1	4	1	2	2	1	0	0	0	0	0	4	0	0	0	3	0	0	3	3	2	0	1	1	1	0	0	0	4	2	2	2	4	1	0	0	0
1369222	9	4	0	0	74	1	11	2	3	1	3	3	0	1	0	0	1	0	1	1	1	1	1	1	1	1	1	2	0	4	16	1	0	0	0	3	2	2	2	4	1	3	1	1
1369206	9	4	1	1	77	1	5	4	1	1	2	2	2	0	0	0	2	0	0	0	0	0	4	0	2	0	0	2	0	4	16	1	0	0	0	2	2	3	1	4	2	2	1	1
1369453	14	2	0	0	71	1	2	1	0	0	3	3	0	0	1	0	0	1	0	0	0	0	0	0	0	0	0	2	0	1	1	1	0	0	0	5	3	3	2	4	4	1	1	1
1370810	4	6	0	0	73	1	10	1	1	2	4	2	0	1	0	0	0	0	0	0	0	1	0	0	0	2	2	2	0	2	8	1	0	0	0	2	2	2	3	4	1	2	0	1
1359701	12	1	0	1	75	1	1	4	2	2	2	2	1	0	0	0	3	0	0	0	0	2	0	2	0	2	2	1	3	0	0	2	0	2	0	2	2	3	4	4	3	3	0	1
1371668	13	2	0	1	75	1	7	2	4	0	4	4	0	0	0	0	2	4	2	0	0	0	0	0	0	0	0	1	3	0	0	2	0	2	0	4	1	1	2	2	2	1	1	1
1371453	2	5	0	1	81	1	7	4	3	1	3	3	0	0	0	0	0	0	0	0	2	0	2	0	0	0	0	1	2	0	0	2	0	1	0	3	3	3	3	4	3	2	0	0
1372113	4	6	0	0	74	1	10	1	3	0	0	2	2	0	0	0	1	2	1	0	2	0	0	0	0	0	0	1	4	0	0	2	0	0	2	5	1	1	4	4	2	1	0	1
1369226	9	4	0	1	79	1	7	4	0	0	2	2	0	0	0	0	0	0	0	0	0	0	0	0	0	0	0	1	3	0	0	2	0	1	0	1	2	1	4	4	3	4	0	0
1359361	4	6	0	0	66	1	9	4	1	0	3	2	0	0	0	0	2	1	0	0	0	0	0	0	0	0	0	1	3	0	0	2	0	8	0	4	3	3	2	4	2	4	0	1
1371769	17	7	0	1	75	1	11	2	4	0	0	3	0	1	1	0	1	2	0	1	0	0	4	2	2	0	0	1	2	0	0	2	0	1	0	3	1	1	2	4	1	2	0	0
1372499	9	4	1	0	67	1	7	1	3	3	2	4	0	0	0	0	0	0	0	0	2	0	3	0	0	0	0	1	3	0	0	2	0	4	0	3	2	3	4	4	3	4	1	1
1371530	15	3	1	0	66	1	14	3	0	0	4	3	0	0	0	0	0	0	0	0	0	0	4	0	0	0	0	1	4	0	0	2	0	7	0	4	1	3	4	4	2	0	1	1
1371620	14	2	0	1	75	1	5	2	0	0	3	4	0	0	0	0	0	0	0	0	0	0	0	1	0	0	0	1	2	0	0	2	0	2	0	4	2	2	4	4	2	1	1	1
1372550	10	2	1	0	70	1	11	2	1	2	3	3	0	0	5	0	2	0	0	0	0	0	0	0	2	0	0	1	3	0	0	2	0	3	0	3	3	3	4	4	3	4	2	1
1359292	1	5	1	0	65	1	5	2	3	3	3	3	0	0	0	0	2	0	2	0	2	0	2	0	2	0	0	1	2	0	0	2	2	1	0	2	3	3	2	4	2	3	1	1
1372524	7	4	1	0	68	1	7	3	3	4	3	3	0	0	0	0	2	0	0	0	2	0	0	0	0	0	0	1	3	0	0	2	1	0	0	3	2	1	2	4	3	3	1	1
1371883	4	6	0	1	76	1	11	2	2	1	2	2	0	0	0	0	0	0	0	0	4	0	1	0	0	1	1	1	2	0	0	2	0	4	1	3	1	1	2	4	3	1	1	1
1359466	15	3	0	0	66	0	11	2	0	1	3	3	0	0	2	0	0	0	2	0	2	0	4	0	0	0	0	1	1	0	0	2	2	2	0	4	3	1	4	4	3	2	1	1
1369270	14	2	0	1	76	1	5	2	4	2	4	2	0	0	0	0	0	3	0	0	0	0	1	0	0	1	1	1	4	0	0	2	7	2	1	3	2	1	4	4	3	1	1	1
1369261	13	2	0	0	72	1	9	1	0	0	4	3	0	0	0	0	0	0	0	0	0	0	0	0	0	0	0	1	2	0	0	2	2	0	0	2	3	2	0	4	2	1	1	1
1371801	12	1	1	1	87	1	10	4	4	3	0	2	0	0	0	0	0	0	0	0	0	0	0	0	0	0	0	0	0	0	0	2	0	1	0	4	2	0	4	4	2	2	1	0
1372602	10	4	0	0	70	1	0	4	0	0	3	3	0	0	1	0	1	4	0	0	0	0	1	0	0	0	0	0	0	0	0	2	0	2	1	0	2	2	2	4	2	2	1	1
1371545	9	4	1	0	66	1	5	2	0	4	3	3	0	0	0	0	0	0	0	0	0	0	3	0	0	0	0	0	0	0	0	2	0	1	0	4	2	1	4	4	2	4	1	1
1359371	11	1	1	0	73	1	3	2	1	1	2	2	0	0	2	0	0	0	2	0	0	0	0	0	1	2	2	0	0	0	0	2	0	1	0	3	3	3	4	4	1	2	1	1
1372268	1	5	1	0	68	1	14	1	3	3	2	2	2	0	2	0	2	1	1	0	0	0	2	0	2	3	3	0	0	0	0	2	0	1	0	3	2	3	2	4	2	1	1	1
1359844	9	4	1	0	73	1	5	3	1	4	3	3	2	0	0	0	2	0	2	2	2	0	0	2	0	2	2	0	0	0	0	2	0	1	0	4	2	3	4	4	2	3	1	1
1372393	11	4	1	0	74	1	13	1	3	1	3	2	0	0	0	0	1	0	1	0	0	0	0	0	0	2	2	0	0	0	0	2	0	2	0	3	2	2	2	4	3	2	0	1
1358977	1	5	1	1	85	1	9	3	1	3	2	2	2	0	0	0	0	0	0	0	2	0	2	0	2	2	2	0	0	0	0	2	0	1	0	2	3	2	4	4	1	1	1	1
1369240	9	4	0	1	76	1	9	0	0	2	2	2	0	1	0	0	1	0	4	0	0	0	2	0	0	0	0	0	0	0	0	2	0	3	0	4	0	1	4	4	4	2	0	1
1371658	9	4	0	1	83	1	7	4	3	0	3	3	0	0	0	0	0	0	2	0	2	0	0	0	0	0	0	0	0	0	0	2	0	1	0	4	2	1	2	4	2	3	1	1
1359465	13	2	1	0	69	1	2	1	4	1	3	3	2	2	2	0	0	2	0	0	0	0	4	0	2	2	2	0	0	0	0	2	0	2	0	4	2	1	4	4	2	3	1	1
1371432	6	6	0	1	81	1	4	1	2	3	3	3	2	1	1	0	2	1	0	0	1	0	1	0	1	1	1	0	0	0	0	2	2	3	0	3	3	3	2	4	2	2	0	1
1372343	9	4	0	1	75	1	7	2	0	0	3	2	0	0	0	0	0	0	0	0	2	0	0	2	2	2	2	0	0	0	0	2	0	1	0	4	3	3	2	4	3	2	1	1
1371864	15	3	0	1	84	1	7	1	1	3	3	3	0	0	0	0	2	0	2	0	1	0	2	0	0	0	0	0	0	0	0	2	0	1	0	3	2	2	4	4	4	2	1	1
1359402	7	4	0	1	77	1	2	0	4	4	2	2	3	3	0	0	3	3	0	3	3	0	1	3	0	3	3	0	0	0	0	2	0	1	0	3	2	0	4	4	2	2	0	1
1359769	12	1	0	0	74	1	3	1	0	2	1	2	0	0	0	0	3	0	0	0	0	0	0	0	0	0	0	0	0	0	0	2	0	3	0	3	3	3	2	0	2	2	1	1
1359287	4	6	1	1	82	1	3	1	3	3	4	4	0	0	0	0	1	0	0	0	0	2	0	0	2	1	1	0	0	0	0	2	0	1	0	2	3	1	4	4	3	1	1	1
1372185	17	7	0	0	66	1	6	0	0	0	2	2	0	1	0	0	4	0	4	0	4	0	0	0	0	3	3	0	0	0	0	2	0	1	0	0	3	0	0	4	2	0	0	1
1359661	15	3	1	0	70	1	3	1	0	0	4	4	0	0	0	0	0	0	4	0	0	0	0	0	0	0	0	0	0	0	0	2	1	0	0	4	1	1	4	1	1	2	1	0
1358483	8	3	0	0	73	1	7	2	2	2	2	2	0	2	0	0	2	0	0	0	0	0	2	0	0	2	2	0	0	0	0	2	1	2	0	3	3	2	1	4	2	3	1	1
1358702	15	3	1	0	68	1	4	4	4	3	4	4	0	0	0	0	2	0	0	0	0	0	0	0	0	0	0	0	0	0	0	2	1	0	0	4	2	1	4	2	3	2	1	1
1358542	2	5	1	0	70	0	12	4	0	0	3	4	0	0	0	0	1	0	0	0	0	0	0	0	0	0	0	0	0	0	0	2	1	0	0	3	2	3	4	4	2	1	0	1
1358634	11	1	0	1	80	1	5	2	4	0	3	3	0	0	0	0	0	0	0	0	0	0	0	0	0	0	0	0	0	0	0	2	0	1	0	3	3	3	2	4	2	0	1	1
1369229	4	6	1	0	73	1	7	1	1	1	4	2	1	0	0	0	2	1	2	1	0	0	1	0	1	0	0	0	0	0	0	2	0	2	0	4	2	1	4	4	1	2	0	1
1369217	15	3	0	1	75	1	7	0	1	2	2	3	0	0	0	1	1	0	0	0	3	0	0	0	0	0	0	0	0	0	0	2	0	3	0	3	1	1	4	4	3	2	1	1
1371763	14	2	1	0	68	0	7	1	4	4	4	3	0	0	0	0	4	0	0	0	0	0	0	2	2	3	3	0	0	0	0	2	1	1	0	4	1	1	4	4	3	2	1	1
1372554	15	3	0	1	84	1	0	1	2	3	2	4	0	0	0	0	0	0	2	0	4	0	0	0	2	2	2	0	0	0	0	2	0	3	0	4	3	3	4	4	3	2	0	1
1371779	14	2	1	0	73	1	11	3	3	3	0	2	0	0	0	0	1	0	0	0	0	2	4	0	1	2	2	0	0	0	0	2	1	1	0	4	1	1	4	4	3	2	1	1
1359273	12	1	0	0	74	0	9	2	4	1	3	3	0	0	0	0	4	0	2	0	0	0	0	4	3	0	0	0	0	0	0	2	0	2	0	4	2	1	4	4	2	2	1	1
1369254	4	6	0	1	79	1	2	1	2	0	2	4	0	0	1	0	0	1	0	0	0	0	0	0	0	0	0	0	0	0	0	2	0	1	0	4	2	3	2	4	2	1	0	1
1368926	15	3	0	0	69	1	5	2	1	0	2	2	0	0	0	2	4	0	0	0	0	0	3	3	0	2	2	0	0	0	0	2	0	1	0	3	3	3	2	4	3	2	1	1
1359472	10	2	0	1	84	1	2	0	4	4	1	2	0	0	2	0	2	3	0	0	2	0	0	2	2	0	0	0	0	0	0	2	0	0	1	4	2	3	1	4	2	3	0	0
1371926	15	3	0	0	66	1	9	1	2	2	3	3	0	0	0	0	0	0	0	0	1	0	0	0	0	0	0	0	0	0	0	2	2	0	0	3	3	3	2	4	2	3	1	1
1358613	15	3	1	0	70	1	7	4	1	2	4	3	0	0	5	0	0	0	0	0	0	0	0	0	0	0	0	0	0	0	0	2	1	0	0	4	0	3	4	4	2	4	1	1
1372221	12	1	0	1	79	1	9	4	0	0	3	3	0	0	0	0	2	0	1	0	0	0	0	0	0	0	0	0	0	0	0	2	0	2	0	4	1	1	1	1	2	2	1	1
1372438	11	1	0	0	73	1	2	1	3	2	2	2	0	0	0	0	2	2	0	0	3	0	0	0	0	3	3	0	0	0	0	2	0	1	0	2	2	2	2	4	3	2	1	1
1372633	9	4	1	1	76	1	11	2	4	4	4	3	0	0	0	0	2	0	0	0	0	2	4	0	3	4	4	0	0	0	0	2	0	1	0	4	3	1	4	4	4	4	0	1
1371592	12	1	1	0	69	1	4	2	4	1	3	4	0	2	2	0	0	0	0	0	0	0	1	0	2	0	0	0	0	0	0	2	0	1	0	4	3	1	4	4	2	4	1	1
1372047	15	3	0	1	79	1	5	2	4	3	2	3	0	0	2	0	2	0	4	0	0	0	0	0	0	2	2	0	0	0	0	2	0	1	0	3	3	3	2	4	2	3	1	1
1359796	12	1	1	0	69	1	10	4	3	3	3	3	0	0	0	0	1	0	0	0	0	0	1	0	0	1	1	0	0	0	0	2	0	1	0	4	2	3	4	4	2	2	0	1
1369015	13	2	0	1	75	1	9	1	0	0	3	3	0	0	0	0	1	0	4	0	0	0	0	0	1	0	0	0	0	0	0	2	0	2	0	4	3	3	4	4	4	4	1	1
1372143	9	4	1	1	76	1	5	4	4	3	2	2	0	2	2	2	3	0	0	0	4	0	4	2	2	2	2	0	0	0	0	2	1	0	0	3	2	1	2	4	3	2	1	1
1371610	12	1	1	0	73	1	7	3	2	4	2	3	0	0	0	0	3	1	0	4	1	1	0	3	3	0	0	0	0	0	0	2	0	1	0	4	2	0	1	4	3	4	0	1
1369230	15	3	1	1	75	0	12	1	1	4	3	4	1	0	0	2	2	0	4	0	0	0	0	0	0	2	2	0	0	0	0	2	1	3	0	4	2	2	4	4	2	5	1	1
1371832	7	5	1	0	72	1	4	4	4	0	3	3	0	0	0	0	2	0	0	0	0	0	1	2	0	3	3	0	0	0	0	2	0	2	0	5	4	4	2	4	2	1	0	1
1371389	2	5	0	0	69	1	5	2	0	0	4	3	0	0	0	0	0	0	0	0	0	0	0	0	0	0	0	0	0	0	0	2	0	7	0	3	2	3	2	4	2	1	1	1
1359284	4	6	1	0	68	1	7	1	2	2	2	2	2	0	0	0	2	0	2	0	2	0	0	0	1	1	1	0	0	0	0	2	0	1	0	3	2	2	2	4	2	2	0	1
1359858	13	2	1	0	70	1	7	1	2	2	2	2	1	2	0	0	2	0	0	1	1	0	2	0	1	1	1	0	0	0	0	2	0	1	0	3	2	3	4	4	3	1	1	1
1359912	15	3	1	0	73	1	3	0	4	4	3	3	0	0	0	0	0	0	0	0	0	0	0	0	0	0	0	0	0	0	0	2	0	1	0	1	2	2	2	4	3	1	1	1
1372371	12	1	1	1	85	1	3	1	0	1	3	3	0	0	0	0	0	0	0	0	0	0	3	0	0	0	0	0	0	0	0	2	1	0	0	3	3	3	4	4	3	1	1	1
1372305	12	1	0	0	65	1	2	2	0	0	3	2	1	1	0	0	0	1	0	0	0	0	3	0	2	0	0	2	0	4	16	2	2	0	0	4	2	3	4	2	1	3	1	1
1371969	10	2	0	0	68	1	2	4	4	3	3	3	0	1	0	0	1	0	1	1	0	0	2	0	1	1	1	2	0	4	16	2	0	2	0	3	2	0	2	4	2	3	1	1
1359261	1	5	0	0	71	1	5	2	3	3	2	2	0	0	0	0	0	5	4	0	0	0	0	0	0	0	0	2	0	2	10	2	2	1	0	3	3	1	4	4	4	4	1	1
1369549	15	3	0	0	73	1	2	3	4	3	3	2	0	0	0	0	0	1	2	0	0	0	0	0	5	5	5	2	0	4	16	2	1	1	1	2	3	1	4	4	3	5	1	1
1372752	15	3	0	0	74	1	7	5	3	0	4	4	0	0	0	0	2	0	0	1	0	0	0	0	2	2	2	2	0	4	16	2	0	2	0	3	2	1	1	1	2	2	1	1
1371465	2	5	0	1	80	1	2	1	2	0	3	3	0	0	0	0	3	0	2	0	2	0	0	0	0	0	0	2	0	4	16	2	0	1	0	3	2	2	2	4	2	3	1	1
1359762	15	3	1	0	69	1	4	1	3	3	3	3	0	2	0	0	0	2	0	0	0	0	0	0	0	0	0	2	0	4	16	2	1	0	0	3	2	2	2	2	2	3	0	1
1359321	9	4	0	0	72	1	5	2	1	1	3	2	1	1	2	0	2	1	0	1	2	0	2	1	2	2	2	2	0	2	6	2	0	1	0	4	3	3	4	4	3	4	1	1
1372538	9	4	0	1	84	1	5	2	2	2	3	3	0	0	0	0	2	0	0	0	0	2	0	2	3	2	2	2	0	4	16	2	1	1	1	3	1	1	4	4	4	1	1	1
1372011	5	6	1	1	78	1	7	2	4	4	2	1	0	0	2	0	0	0	0	0	0	0	0	0	0	0	0	2	0	4	16	2	1	0	0	3	2	2	2	4	2	1	1	1
1372163	12	1	0	1	78	1	11	2	3	3	4	3	0	0	0	0	2	2	0	0	2	0	0	0	0	0	0	2	0	4	16	2	0	2	0	5	2	2	1	1	1	1	0	0
1372809	15	3	0	1	80	1	10	0	0	0	4	4	0	0	0	0	0	0	0	0	0	0	0	0	0	0	0	2	0	4	16	2	0	0	1	4	2	0	4	4	2	3	1	1
1371481	8	3	0	0	72	1	5	2	0	1	3	3	3	0	3	0	1	1	1	0	0	0	0	0	1	3	3	2	0	4	16	2	0	1	0	3	4	2	4	4	2	5	1	1
1372595	9	4	0	0	71	1	7	4	2	3	3	1	2	2	2	0	0	0	0	0	1	0	0	0	0	0	0	2	0	4	16	2	1	0	0	4	2	2	3	2	2	4	1	1
1372152	17	7	0	1	75	1	2	4	4	4	3	4	0	0	0	0	0	0	0	1	0	0	0	0	0	0	0	2	0	4	16	2	0	2	0	4	2	2	2	4	2	2	1	1
1371464	7	4	0	0	74	1	0	1	3	0	2	2	0	0	0	0	2	0	2	1	1	1	1	2	2	1	1	2	0	3	14	2	0	1	0	4	2	2	2	4	2	3	1	1
1371508	7	4	0	0	74	1	4	2	3	0	3	4	0	0	0	0	0	1	0	0	0	0	0	0	0	1	1	2	0	4	16	2	0	2	0	3	2	2	2	4	2	5	1	1
1372529	14	2	0	1	80	1	2	3	0	0	2	2	0	0	0	0	0	0	0	0	0	0	0	0	0	0	0	2	0	2	10	2	0	2	0	3	2	3	3	4	2	3	1	1
1372337	11	1	0	1	87	1	0	1	3	1	2	2	0	0	2	0	3	2	0	2	0	2	5	0	2	3	3	2	0	1	2	2	0	1	0	3	2	3	2	4	3	2	0	1
1358596	9	4	0	0	66	1	2	1	4	1	2	2	0	0	0	0	2	0	0	0	0	0	3	0	1	0	0	2	0	1	2	2	2	1	0	3	2	0	2	4	2	3	1	1
1359344	3	6	0	0	73	1	5	2	1	1	4	4	0	0	0	0	1	0	0	0	0	0	0	0	0	0	0	2	0	4	16	2	0	3	0	3	1	2	2	1	2	2	1	1
1371737	3	6	0	1	76	1	1	3	2	0	3	3	0	0	0	0	2	0	0	0	0	0	0	0	0	0	0	2	0	2	10	2	2	0	1	4	1	1	4	4	3	1	1	1
1369003	9	4	0	1	75	1	7	4	3	3	2	2	0	0	0	2	0	0	0	0	2	0	0	0	0	0	0	2	0	4	16	2	4	4	3	2	0	0	4	2	4	2	0	1
1372483	9	4	0	1	76	1	5	2	1	2	2	2	0	0	0	0	4	0	3	0	0	0	3	0	2	3	3	2	0	4	16	2	1	1	0	4	2	1	2	2	2	1	1	1
1369266	4	6	0	1	76	1	4	2	4	0	1	3	0	0	0	0	0	0	0	0	0	0	0	0	0	0	0	2	0	4	16	2	1	0	0	4	2	3	4	4	2	3	1	1
1371733	9	4	1	0	66	1	5	2	0	0	3	3	0	0	0	0	1	0	0	0	0	0	2	2	2	2	2	2	0	4	16	2	2	0	0	2	2	2	3	4	1	0	1	1
1358815	7	6	0	0	74	1	4	2	3	0	2	3	1	0	2	0	2	2	1	1	1	0	1	1	1	3	3	2	0	2	10	2	1	2	0	3	2	1	2	4	2	5	1	1
1359885	12	1	0	1	77	0	1	2	3	1	3	4	0	0	0	0	0	0	1	0	1	2	0	0	0	0	0	2	0	3	15	2	0	1	2	0	3	2	2	4	2	2	1	1
1372724	15	3	0	0	70	1	7	1	3	3	2	3	0	0	0	0	2	0	0	0	3	2	1	2	2	1	1	2	0	4	16	2	1	1	0	4	1	3	4	4	2	2	1	1
1359753	13	2	1	0	72	1	7	4	1	3	4	2	0	1	0	0	1	0	0	1	4	0	2	0	4	0	0	2	0	4	16	2	1	1	0	1	3	0	2	4	2	1	0	1
1359732	12	1	1	0	68	1	5	2	3	4	1	4	2	0	2	0	0	2	0	0	3	0	2	0	2	2	2	2	0	4	16	2	1	0	0	4	2	3	4	4	3	0	0	1
1371666	13	2	1	0	72	1	7	1	0	1	2	2	0	0	0	0	1	1	4	0	3	0	3	1	1	3	3	2	0	4	16	2	0	2	0	4	2	3	4	4	2	4	1	1
1369616	2	5	0	1	79	1	2	1	0	3	3	4	0	0	0	0	0	0	2	0	0	0	1	0	0	0	0	2	0	4	16	2	0	2	3	0	3	3	2	4	2	3	1	1
1371940	13	2	0	0	74	1	13	2	0	0	3	3	0	0	1	0	0	1	1	0	0	0	0	0	0	0	0	2	0	4	16	2	0	1	0	3	2	1	4	4	2	3	1	1
1371730	4	6	1	0	68	1	10	4	3	3	1	4	0	0	0	0	0	0	0	0	0	0	0	0	3	4	4	2	0	4	16	2	0	4	0	3	2	2	4	4	2	2	1	1
1371824	17	7	1	0	69	1	7	2	0	1	1	2	0	1	0	0	0	1	2	0	0	0	0	0	0	0	0	2	0	4	16	2	0	3	0	4	2	0	4	4	3	4	1	1
1358767	12	1	0	0	73	1	5	2	3	1	2	2	0	0	5	0	1	1	0	0	0	0	0	0	0	0	0	2	0	4	16	2	0	1	0	3	3	3	2	4	2	3	0	1
1358749	4	6	0	1	76	1	7	3	3	0	1	3	0	0	0	0	2	0	2	1	0	0	0	1	2	0	0	2	0	4	16	2	1	1	0	5	2	2	4	4	2	4	1	1
1359322	7	4	0	0	69	1	5	2	4	2	2	2	1	0	5	0	1	1	2	1	0	0	2	0	1	1	1	2	0	4	16	2	0	1	0	4	2	3	4	4	2	4	1	1
1371923	12	1	0	1	76	1	5	2	3	3	2	2	0	0	0	0	2	0	0	1	0	0	0	0	2	2	2	2	0	3	15	2	0	1	0	4	2	1	4	4	2	1	1	1
1371397	7	4	0	0	71	1	7	4	3	2	3	2	1	1	0	0	1	1	2	1	3	0	1	3	2	0	0	2	0	3	15	2	0	1	0	3	2	2	4	4	2	2	1	1
1369220	9	4	1	0	69	1	2	1	3	3	1	1	0	1	0	3	0	0	2	0	0	0	3	0	0	4	4	2	0	1	2	2	0	2	0	3	2	3	4	4	2	0	0	1
1372793	9	4	0	1	75	1	9	4	2	1	3	3	0	0	0	0	1	1	0	1	0	0	0	0	1	0	0	2	0	2	10	2	0	3	0	3	1	2	4	4	2	4	1	1
1372191	12	1	0	1	76	1	2	2	1	0	2	2	0	0	0	0	0	0	0	0	5	0	5	0	5	0	0	2	0	4	16	2	0	1	1	3	3	3	4	4	2	1	0	0
1369756	9	4	1	0	68	0	12	4	3	3	2	3	1	1	0	0	2	1	2	2	1	1	3	2	3	3	3	2	0	4	16	2	1	1	0	3	2	1	4	4	2	1	1	1
1372166	14	2	0	1	81	1	0	3	0	1	2	4	0	0	0	0	2	0	2	0	2	0	0	0	2	2	2	2	0	4	16	2	0	2	0	3	3	1	4	4	3	3	1	1
1371686	11	1	0	1	85	1	4	2	1	1	3	3	0	0	2	0	0	0	0	2	0	2	0	0	2	2	2	2	0	3	12	2	1	3	1	1	2	3	2	4	3	1	0	1
1372317	15	3	0	0	71	1	8	0	0	1	4	3	0	0	0	0	0	0	1	0	0	0	0	0	0	0	0	2	0	2	6	2	2	1	0	1	3	3	4	4	2	2	1	1
1372377	7	4	0	0	67	1	7	2	2	1	3	3	0	0	0	0	1	0	0	0	2	0	0	0	0	2	2	2	0	2	8	2	0	3	0	1	2	2	4	4	2	4	1	1
1371563	13	2	0	0	72	1	5	2	4	2	3	3	0	0	0	0	0	0	0	0	0	0	2	0	0	0	0	2	0	4	16	2	0	1	0	4	2	1	4	4	2	2	1	1
1358656	19	7	0	0	66	1	5	4	1	4	2	2	1	0	0	0	4	2	2	0	0	0	2	0	2	0	0	2	0	2	9	2	2	0	0	4	2	3	4	4	3	2	1	1
1372569	12	1	1	0	67	0	2	1	2	2	4	4	0	0	0	0	0	0	5	0	0	0	0	0	0	0	0	2	0	2	9	2	1	0	0	4	1	0	2	4	3	4	1	1
1371750	1	5	0	0	68	1	4	2	3	3	3	2	0	0	0	0	0	0	1	0	0	0	2	0	2	0	0	2	0	1	4	2	0	2	0	3	3	3	2	4	2	1	1	1
1371493	4	6	1	0	70	0	12	1	3	3	3	2	0	0	0	0	0	0	0	0	0	0	4	0	0	0	0	2	0	3	15	2	0	2	0	3	2	3	4	4	2	2	1	1
1371726	15	3	0	1	79	1	4	2	1	2	2	2	1	0	0	0	2	0	2	0	3	0	0	2	1	3	3	2	0	4	16	2	0	1	1	3	2	3	2	4	2	2	1	1
1372223	15	3	1	0	73	1	9	4	0	1	4	3	0	0	2	0	0	0	0	0	0	0	0	0	2	0	0	2	0	4	16	2	2	0	0	2	1	1	2	0	2	3	1	1
1359854	1	5	0	1	80	1	5	2	1	1	3	3	0	2	1	0	3	0	0	0	4	0	1	4	1	2	2	2	0	4	16	2	0	1	0	4	2	3	2	4	3	3	1	1
1359723	1	5	1	0	70	1	4	4	2	3	3	3	0	0	0	0	0	0	2	0	0	0	0	0	0	0	0	2	0	4	16	2	1	0	0	3	3	3	4	4	2	3	0	1
1358850	7	4	0	0	70	1	2	1	1	1	2	3	2	0	0	0	2	2	0	0	3	0	0	2	2	0	0	2	0	4	16	2	0	2	0	4	2	2	1	4	2	2	1	0
1372309	10	2	0	0	70	1	7	1	2	2	3	3	0	0	0	0	0	0	2	0	4	0	5	2	0	0	0	2	0	4	16	2	1	3	0	3	2	2	4	4	4	2	1	1
1371874	4	6	0	1	81	1	11	2	0	0	3	3	0	0	0	0	0	0	0	0	0	0	0	0	0	0	0	2	0	4	16	2	0	3	0	4	2	3	2	4	3	3	1	1
1372095	12	1	0	1	81	1	7	2	2	0	1	3	0	0	0	0	2	0	3	0	2	0	0	0	0	0	0	2	0	4	16	2	0	1	0	4	3	0	2	4	2	2	1	1
1372188	15	3	0	1	75	1	5	2	2	1	3	3	0	0	0	0	1	0	2	0	1	0	0	0	0	0	0	2	0	4	16	2	3	0	0	3	3	1	4	4	2	3	1	1
1371795	3	6	0	1	89	1	2	1	0	1	3	2	0	0	0	0	3	0	3	2	2	0	0	2	2	1	1	2	0	4	16	2	0	4	0	4	3	3	4	4	4	2	1	1
1372584	9	4	0	0	70	1	7	4	3	3	4	2	0	0	0	2	2	0	2	0	0	0	0	2	2	0	0	2	0	3	14	2	0	2	0	3	2	3	2	4	3	2	1	1
1359793	14	2	1	0	68	1	4	1	4	4	3	3	0	0	0	0	2	0	2	0	2	0	3	2	2	3	3	2	0	1	2	2	0	1	0	4	2	2	4	4	2	1	1	1
1358476	15	3	0	0	66	1	7	0	3	4	3	1	0	2	0	0	2	2	2	0	0	0	1	0	1	2	2	2	0	3	12	2	0	1	0	3	3	3	3	4	2	3	1	1
1369595	3	6	0	0	69	1	2	1	2	2	3	3	0	0	0	0	0	0	0	0	0	0	0	0	0	0	0	2	0	4	16	2	0	1	1	0	3	4	3	4	3	0	1	1
1372216	15	3	0	1	86	1	1	2	4	1	0	3	0	0	0	0	2	0	4	0	2	0	0	2	2	0	0	2	0	4	16	2	0	2	0	4	3	0	4	4	3	4	1	1
1372531	12	1	0	1	80	1	7	4	2	2	3	3	0	0	0	0	1	0	0	0	0	0	0	0	0	0	0	2	0	4	16	2	1	1	0	5	2	2	2	2	2	1	1	1
1372123	2	5	0	1	75	1	3	1	4	4	3	2	0	0	0	0	4	0	4	0	0	0	0	0	0	3	3	2	0	4	16	2	0	1	0	3	3	2	4	4	2	3	0	1
1369628	8	3	1	1	76	1	10	3	0	2	3	2	1	0	0	0	0	0	0	0	0	0	0	1	0	0	0	2	0	4	16	2	1	0	0	5	3	3	2	1	1	1	1	0
1372526	9	4	1	0	72	0	10	2	1	0	2	4	0	0	0	0	0	0	1	1	0	0	1	1	2	2	2	2	0	4	16	2	0	1	0	3	1	2	2	4	1	3	1	1
1369600	1	5	0	1	78	1	4	1	3	2	3	3	0	0	0	0	0	0	0	0	2	0	0	0	0	0	0	0	0	0	0	3	0	0	0	3	3	3	4	4	2	0	1	1
1369546	9	4	0	0	67	1	7	4	4	4	0	3	0	0	0	0	2	0	4	2	0	0	0	0	0	0	0	2	0	2	7	3	0	0	0	3	3	1	4	4	2	3	0	1
1369275	15	3	0	1	80	1	2	1	2	3	5	3	5	0	0	0	4	2	0	0	3	0	0	0	3	0	0	2	0	2	6	3	0	0	0	5	0	1	3	4	2	2	0	0
1372141	12	1	0	1	84	1	13	5	0	0	2	3	0	0	0	0	2	0	4	1	0	0	1	0	0	5	5	3	0	0	0	3	0	0	0	5	5	5	5	5	5	6	2	2

## Sheet: legend
Number	Autonomous community	Region	Sex	Age	Age (num)	Retired	Profession	Studies	GENERAL HEALTH CONCERNS	BUCODENTAL HEALTH CONCERNS	GENERAL HEALTH STATUS 2019	ORAL HEALTH STATUS 2019	FR FREQUENCY 2019 DIFFICULTIES IN EATING	FREQUENCY 2019 TOOTH OR GUM PAIN	PROBLEMS IN YOUR MOUTH, TEETH OR DENTITION IN 2019	HAVE YOU AVOIDED SMILING OR ENGAGING IN CONVERSATION BECAUSE OF THE APPEARANCE OF YOUR TEETH OR DENTITION IN 2019?	DO YOU FEEL DRY MOUTH?	I HAVE DIFFICULTY IN EATING DRY FOODS	I GET UP AT NIGHT TO DRINK	MY MOUTH FEELS DRY WHEN EATING A MEAL	I SIP LIQUIDS TO HELP SWALLOW FOOD	I HAVE DIFFICULTIES SWALLOWING CERTAIN FOODS	THE SKIN OF MY FACE FEELS DRY	I SUCK SWEETS OR COUGH LOZENGES TO RELIEVE DRY MOUTH	MY LIPS FEEL DRY	MY EYES FEEL DRY	THE INSIDE OF MY NOSE FEELS DRY	Tobacco consumption	Cigarettes per day	Years quit smoking (grouped)	Years quit smoking	Alcoholic beverage consumption	BEER	WINE	LICOR	DO YOU BELIEVE THAT A GOOD DIET INFLUENCES ORAL HEALTH?	WHITE MEAT (CHICKEN, RABBIT OR TURKEY)	RED MEAT (BEEF, PORK, LAMB)	VEGETABLES	FRUIT	LEGUME	HOW MUCH WATER OR LIQUIDS YOU DRINK PER DAY	LIVES ALONE OR IN COMPANY	DAILY ACTIVITIES AT HOME
numeric	1-Galicia	1-Area 1	0-man	0-From 65 to 74	numeric	0-No	0-For others foremen and foremen of establishments	0-Uneducated	0-nothing		0-very bad		0-Never															0-I have never smoked	0-0	0-0	0-0	0-I have never drunk alcoholic beverages	numeric			0-nothing	0-never					0-less than half liter	0-alone	0-needs help
	2-Asturias	2-Area II	1-woman	1-More than 74		1-Yes	1-As an employee directors and managers senior civil servants in public administrations	1-Primary Education	1-little bit		1-bad		1-Hardly ever															1-I am smoker	1- I am an occasional smoker, I don't smoke every day.	1-< 5 years	1 ,2,3…	1-I occasionally drink alcoholic beverages				1-little bit	1-sporadically					1-half liter	1-in company	1-is self-sufficient
	3-Cantabria	3-Area III				2-N/a	2-For employees skilled and specialized workers in establishments	2-Higher Education	2-anything		2-normal		2-Occasionally															2-I am a former smoker	2-Between 1 and 5	2- 5 to 10 years	16-More than 15	2-I drink alcoholic beverages on a daily basis				2-anything	2-every two to three days					2-one liter	2-n/a
	4-País Vasco	4-Area IV					3-For employees, non-specialized workers in establishments	3-First Level Vocational Education and Training / Secondary Education 1	3-quite		3-good		3-Frequently															3-n/a	3-Between 6 y 10	3-11 to 15 years	17-N/a	3-n/a				3-quite	3-every 4 to 5 days					3-one and a half liters
	5-Navarra	5-Area V					4-For employees professionals of the public administration and state forces	4-Education and Training Secondary Education 2	4-a lot		4-very good		4-Always																4-More than 10	4->15 years						4-a lot	4-Every day					4-two liters
	6-La Rioja	6-Area VI					5-Employed professionals, technicians and similar	5-n/a			5-n/a		5-n/a																5-N/a	5-n/a							5-n/a					5-more than two liters
	7-Castilla León	7-Area VII					6-Employees other farm workers																																			6-n/a
	8-Extremadura						7-Other administrative, commercial and other personnel and others
	9-Madrid						8-Self-employed agricultural entrepreneurs with salaried employees
	10-Castilla la Mancha						9-Self-employed non-farm entrepreneurs with salaried employees
	11-Aragón						10-Self-employed non-agricultural entrepreneurs without employees
	12-Cataluña						11-Self-employed professionals, technicians and similar.
	13-Comunidad Valenciana						12-housework
	14-Murcia						13-n/a
	15-Andalucía						14-Self-employed agricultural entrepreneurs without employees
	16-Islas Baleares
	17-Islas Canarias
	18-Ceuta
	19-Melilla
